# Supplementary material for: Tissue-specific developmental regulation and isoform usage underlie the role of doublesex in sex differentiation and mimicry in Papilio swallowtails
Source: R Soc Open Sci. 2020 Sep 30;7(9):200792. doi: 10.1098/rsos.200792 (PMC7540742; doi:10.1098/rsos.200792)
Supplement: Tables2_dsx-transcriptome_SRASubmission.csv [file rsos200792supp2.csv]

Accession	Title	Data Archive	Status	Release Date	Created	Updated	Submission	BioSample.name	BioSample.organism_name	Object IDs and corresponding URLs:
PRJNA634605	Tissue-specific developmental regulation and isoform usage underlie the role of doublesex in sex-limited polymorphic mimicry in Papilio swallowtails	BioProject	ToBeReleased	6/1/2022	2020-05-23T06:40:39.663Z	2020-05-23T06:40:40.943Z	SUB7455621			https://dataview.ncbi.nlm.nih.gov/object/PRJNA634605?reviewer=mf4q72fcfvq67spjf5gl1sduop
SAMN15001929	Invertebrate sample from Papilio polytes	BioSample	ToBeReleased	6/1/2022	2020-05-23T06:41:08.210Z	2020-05-23T06:41:08.210Z	SUB7455621	PapilioPolytes_RNASeq01	Papilio polytes	15001929: https://www.ncbi.nlm.nih.gov/sra/15001929
SAMN15001930	Invertebrate sample from Papilio polytes	BioSample	ToBeReleased	6/1/2022	2020-05-23T06:41:08.233Z	2020-05-23T06:41:08.233Z	SUB7455621	PapilioPolytes_RNASeq02	Papilio polytes	15001930: https://www.ncbi.nlm.nih.gov/sra/15001930
SAMN15001931	Invertebrate sample from Papilio polytes	BioSample	ToBeReleased	6/1/2022	2020-05-23T06:41:08.250Z	2020-05-23T06:41:08.250Z	SUB7455621	PapilioPolytes_RNASeq03	Papilio polytes	15001931: https://www.ncbi.nlm.nih.gov/sra/15001931
SAMN15001932	Invertebrate sample from Papilio polytes	BioSample	ToBeReleased	6/1/2022	2020-05-23T06:41:08.263Z	2020-05-23T06:41:08.263Z	SUB7455621	PapilioPolytes_RNASeq04	Papilio polytes	15001932: https://www.ncbi.nlm.nih.gov/sra/15001932
SAMN15001933	Invertebrate sample from Papilio polytes	BioSample	ToBeReleased	6/1/2022	2020-05-23T06:41:08.280Z	2020-05-23T06:41:08.280Z	SUB7455621	PapilioPolytes_RNASeq05	Papilio polytes	15001933: https://www.ncbi.nlm.nih.gov/sra/15001933
SAMN15001934	Invertebrate sample from Papilio polytes	BioSample	ToBeReleased	6/1/2022	2020-05-23T06:41:08.296Z	2020-05-23T06:41:08.296Z	SUB7455621	PapilioPolytes_RNASeq06	Papilio polytes	15001934: https://www.ncbi.nlm.nih.gov/sra/15001934
SAMN15001935	Invertebrate sample from Papilio polytes	BioSample	ToBeReleased	6/1/2022	2020-05-23T06:41:08.313Z	2020-05-23T06:41:08.313Z	SUB7455621	PapilioPolytes_RNASeq07	Papilio polytes	15001935: https://www.ncbi.nlm.nih.gov/sra/15001935
SAMN15001936	Invertebrate sample from Papilio polytes	BioSample	ToBeReleased	6/1/2022	2020-05-23T06:41:08.330Z	2020-05-23T06:41:08.330Z	SUB7455621	PapilioPolytes_RNASeq08	Papilio polytes	15001936: https://www.ncbi.nlm.nih.gov/sra/15001936
SAMN15001937	Invertebrate sample from Papilio polytes	BioSample	ToBeReleased	6/1/2022	2020-05-23T06:41:08.363Z	2020-05-23T06:41:08.363Z	SUB7455621	PapilioPolytes_RNASeq09	Papilio polytes	15001937: https://www.ncbi.nlm.nih.gov/sra/15001937
SAMN15001938	Invertebrate sample from Papilio polytes	BioSample	ToBeReleased	6/1/2022	2020-05-23T06:41:08.386Z	2020-05-23T06:41:08.386Z	SUB7455621	PapilioPolytes_RNASeq10	Papilio polytes	15001938: https://www.ncbi.nlm.nih.gov/sra/15001938
SAMN15001939	Invertebrate sample from Papilio polytes	BioSample	ToBeReleased	6/1/2022	2020-05-23T06:41:08.413Z	2020-05-23T06:41:08.413Z	SUB7455621	PapilioPolytes_RNASeq11	Papilio polytes	15001939: https://www.ncbi.nlm.nih.gov/sra/15001939
SAMN15001940	Invertebrate sample from Papilio polytes	BioSample	ToBeReleased	6/1/2022	2020-05-23T06:41:08.430Z	2020-05-23T06:41:08.430Z	SUB7455621	PapilioPolytes_RNASeq12	Papilio polytes	15001940: https://www.ncbi.nlm.nih.gov/sra/15001940
SAMN15001941	Invertebrate sample from Papilio polytes	BioSample	ToBeReleased	6/1/2022	2020-05-23T06:41:08.443Z	2020-05-23T06:41:08.443Z	SUB7455621	PapilioPolytes_RNASeq13	Papilio polytes	15001941: https://www.ncbi.nlm.nih.gov/sra/15001941
SAMN15001942	Invertebrate sample from Papilio polytes	BioSample	ToBeReleased	6/1/2022	2020-05-23T06:41:08.460Z	2020-05-23T06:41:08.460Z	SUB7455621	PapilioPolytes_RNASeq14	Papilio polytes	15001942: https://www.ncbi.nlm.nih.gov/sra/15001942
SAMN15001943	Invertebrate sample from Papilio polytes	BioSample	ToBeReleased	6/1/2022	2020-05-23T06:41:08.473Z	2020-05-23T06:41:08.473Z	SUB7455621	PapilioPolytes_RNASeq15	Papilio polytes	15001943: https://www.ncbi.nlm.nih.gov/sra/15001943
SAMN15001944	Invertebrate sample from Papilio polytes	BioSample	ToBeReleased	6/1/2022	2020-05-23T06:41:08.490Z	2020-05-23T06:41:08.490Z	SUB7455621	PapilioPolytes_RNASeq16	Papilio polytes	15001944: https://www.ncbi.nlm.nih.gov/sra/15001944
SAMN15001945	Invertebrate sample from Papilio polytes	BioSample	ToBeReleased	6/1/2022	2020-05-23T06:41:08.506Z	2020-05-23T06:41:08.506Z	SUB7455621	PapilioPolytes_RNASeq17	Papilio polytes	15001945: https://www.ncbi.nlm.nih.gov/sra/15001945
SAMN15001946	Invertebrate sample from Papilio polytes	BioSample	ToBeReleased	6/1/2022	2020-05-23T06:41:08.523Z	2020-05-23T06:41:08.523Z	SUB7455621	PapilioPolytes_RNASeq18	Papilio polytes	15001946: https://www.ncbi.nlm.nih.gov/sra/15001946
SAMN15001947	Invertebrate sample from Papilio polytes	BioSample	ToBeReleased	6/1/2022	2020-05-23T06:41:08.536Z	2020-05-23T06:41:08.536Z	SUB7455621	PapilioPolytes_RNASeq19	Papilio polytes	15001947: https://www.ncbi.nlm.nih.gov/sra/15001947
SAMN15001948	Invertebrate sample from Papilio polytes	BioSample	ToBeReleased	6/1/2022	2020-05-23T06:41:08.553Z	2020-05-23T06:41:08.553Z	SUB7455621	PapilioPolytes_RNASeq20	Papilio polytes	15001948: https://www.ncbi.nlm.nih.gov/sra/15001948
SAMN15001949	Invertebrate sample from Papilio polytes	BioSample	ToBeReleased	6/1/2022	2020-05-23T06:41:08.566Z	2020-05-23T06:41:08.566Z	SUB7455621	PapilioPolytes_RNASeq21	Papilio polytes	15001949: https://www.ncbi.nlm.nih.gov/sra/15001949
SAMN15001950	Invertebrate sample from Papilio polytes	BioSample	ToBeReleased	6/1/2022	2020-05-23T06:41:08.583Z	2020-05-23T06:41:08.583Z	SUB7455621	PapilioPolytes_RNASeq22	Papilio polytes	15001950: https://www.ncbi.nlm.nih.gov/sra/15001950
SAMN15001951	Invertebrate sample from Papilio polytes	BioSample	ToBeReleased	6/1/2022	2020-05-23T06:41:08.596Z	2020-05-23T06:41:08.596Z	SUB7455621	PapilioPolytes_RNASeq23	Papilio polytes	15001951: https://www.ncbi.nlm.nih.gov/sra/15001951
SAMN15001952	Invertebrate sample from Papilio polytes	BioSample	ToBeReleased	6/1/2022	2020-05-23T06:41:08.613Z	2020-05-23T06:41:08.613Z	SUB7455621	PapilioPolytes_RNASeq24	Papilio polytes	15001952: https://www.ncbi.nlm.nih.gov/sra/15001952
SAMN15001953	Invertebrate sample from Papilio polytes	BioSample	ToBeReleased	6/1/2022	2020-05-23T06:41:08.630Z	2020-05-23T06:41:08.630Z	SUB7455621	PapilioPolytes_RNASeq25	Papilio polytes	15001953: https://www.ncbi.nlm.nih.gov/sra/15001953
SAMN15001954	Invertebrate sample from Papilio polytes	BioSample	ToBeReleased	6/1/2022	2020-05-23T06:41:08.643Z	2020-05-23T06:41:08.643Z	SUB7455621	PapilioPolytes_RNASeq26	Papilio polytes	15001954: https://www.ncbi.nlm.nih.gov/sra/15001954
SAMN15001955	Invertebrate sample from Papilio polytes	BioSample	ToBeReleased	6/1/2022	2020-05-23T06:41:08.660Z	2020-05-23T06:41:08.660Z	SUB7455621	PapilioPolytes_RNASeq27	Papilio polytes	15001955: https://www.ncbi.nlm.nih.gov/sra/15001955
SAMN15001956	Invertebrate sample from Papilio polytes	BioSample	ToBeReleased	6/1/2022	2020-05-23T06:41:08.673Z	2020-05-23T06:41:08.673Z	SUB7455621	PapilioPolytes_RNASeq28	Papilio polytes	15001956: https://www.ncbi.nlm.nih.gov/sra/15001956
SAMN15001957	Invertebrate sample from Papilio polytes	BioSample	ToBeReleased	6/1/2022	2020-05-23T06:41:08.690Z	2020-05-23T06:41:08.690Z	SUB7455621	PapilioPolytes_RNASeq29	Papilio polytes	15001957: https://www.ncbi.nlm.nih.gov/sra/15001957
SAMN15001958	Invertebrate sample from Papilio polytes	BioSample	ToBeReleased	6/1/2022	2020-05-23T06:41:08.713Z	2020-05-23T06:41:08.713Z	SUB7455621	PapilioPolytes_RNASeq30	Papilio polytes	15001958: https://www.ncbi.nlm.nih.gov/sra/15001958
SAMN15001959	Invertebrate sample from Papilio polytes	BioSample	ToBeReleased	6/1/2022	2020-05-23T06:41:08.730Z	2020-05-23T06:41:08.730Z	SUB7455621	PapilioPolytes_RNASeq31	Papilio polytes	15001959: https://www.ncbi.nlm.nih.gov/sra/15001959
SAMN15001960	Invertebrate sample from Papilio polytes	BioSample	ToBeReleased	6/1/2022	2020-05-23T06:41:08.746Z	2020-05-23T06:41:08.746Z	SUB7455621	PapilioPolytes_RNASeq32	Papilio polytes	15001960: https://www.ncbi.nlm.nih.gov/sra/15001960
SAMN15001961	Invertebrate sample from Papilio polytes	BioSample	ToBeReleased	6/1/2022	2020-05-23T06:41:08.763Z	2020-05-23T06:41:08.763Z	SUB7455621	PapilioPolytes_RNASeq33	Papilio polytes	15001961: https://www.ncbi.nlm.nih.gov/sra/15001961
SAMN15001962	Invertebrate sample from Papilio polytes	BioSample	ToBeReleased	6/1/2022	2020-05-23T06:41:08.780Z	2020-05-23T06:41:08.780Z	SUB7455621	PapilioPolytes_RNASeq34	Papilio polytes	15001962: https://www.ncbi.nlm.nih.gov/sra/15001962
SAMN15001963	Invertebrate sample from Papilio polytes	BioSample	ToBeReleased	6/1/2022	2020-05-23T06:41:08.793Z	2020-05-23T06:41:08.793Z	SUB7455621	PapilioPolytes_RNASeq35	Papilio polytes	15001963: https://www.ncbi.nlm.nih.gov/sra/15001963
SAMN15001964	Invertebrate sample from Papilio polytes	BioSample	ToBeReleased	6/1/2022	2020-05-23T06:41:08.810Z	2020-05-23T06:41:08.810Z	SUB7455621	PapilioPolytes_RNASeq36	Papilio polytes	15001964: https://www.ncbi.nlm.nih.gov/sra/15001964
SAMN15001965	Invertebrate sample from Papilio polytes	BioSample	ToBeReleased	6/1/2022	2020-05-23T06:41:08.826Z	2020-05-23T06:41:08.826Z	SUB7455621	PapilioPolytes_RNASeq37	Papilio polytes	15001965: https://www.ncbi.nlm.nih.gov/sra/15001965
SAMN15001966	Invertebrate sample from Papilio polytes	BioSample	ToBeReleased	6/1/2022	2020-05-23T06:41:08.843Z	2020-05-23T06:41:08.843Z	SUB7455621	PapilioPolytes_RNASeq38	Papilio polytes	15001966: https://www.ncbi.nlm.nih.gov/sra/15001966
SAMN15001967	Invertebrate sample from Papilio polytes	BioSample	ToBeReleased	6/1/2022	2020-05-23T06:41:08.856Z	2020-05-23T06:41:08.856Z	SUB7455621	PapilioPolytes_RNASeq39	Papilio polytes	15001967: https://www.ncbi.nlm.nih.gov/sra/15001967
SAMN15001968	Invertebrate sample from Papilio polytes	BioSample	ToBeReleased	6/1/2022	2020-05-23T06:41:08.873Z	2020-05-23T06:41:08.873Z	SUB7455621	PapilioPolytes_RNASeq40	Papilio polytes	15001968: https://www.ncbi.nlm.nih.gov/sra/15001968
SAMN15001969	Invertebrate sample from Papilio polytes	BioSample	ToBeReleased	6/1/2022	2020-05-23T06:41:08.886Z	2020-05-23T06:41:08.886Z	SUB7455621	PapilioPolytes_RNASeq41	Papilio polytes	15001969: https://www.ncbi.nlm.nih.gov/sra/15001969
SAMN15001970	Invertebrate sample from Papilio polytes	BioSample	ToBeReleased	6/1/2022	2020-05-23T06:41:08.903Z	2020-05-23T06:41:08.903Z	SUB7455621	PapilioPolytes_RNASeq42	Papilio polytes	15001970: https://www.ncbi.nlm.nih.gov/sra/15001970
SAMN15001971	Invertebrate sample from Papilio polytes	BioSample	ToBeReleased	6/1/2022	2020-05-23T06:41:08.920Z	2020-05-23T06:41:08.920Z	SUB7455621	PapilioPolytes_RNASeq43	Papilio polytes	15001971: https://www.ncbi.nlm.nih.gov/sra/15001971
SAMN15001972	Invertebrate sample from Papilio polytes	BioSample	ToBeReleased	6/1/2022	2020-05-23T06:41:08.933Z	2020-05-23T06:41:08.933Z	SUB7455621	PapilioPolytes_RNASeq44	Papilio polytes	15001972: https://www.ncbi.nlm.nih.gov/sra/15001972
SAMN15001973	Invertebrate sample from Papilio polytes	BioSample	ToBeReleased	6/1/2022	2020-05-23T06:41:08.950Z	2020-05-23T06:41:08.950Z	SUB7455621	PapilioPolytes_RNASeq45	Papilio polytes	15001973: https://www.ncbi.nlm.nih.gov/sra/15001973
SAMN15001974	Invertebrate sample from Papilio polytes	BioSample	ToBeReleased	6/1/2022	2020-05-23T06:41:08.963Z	2020-05-23T06:41:08.963Z	SUB7455621	PapilioPolytes_RNASeq46	Papilio polytes	15001974: https://www.ncbi.nlm.nih.gov/sra/15001974
SAMN15001975	Invertebrate sample from Papilio polytes	BioSample	ToBeReleased	6/1/2022	2020-05-23T06:41:08.980Z	2020-05-23T06:41:08.980Z	SUB7455621	PapilioPolytes_RNASeq47	Papilio polytes	15001975: https://www.ncbi.nlm.nih.gov/sra/15001975
SAMN15001976	Invertebrate sample from Papilio polytes	BioSample	ToBeReleased	6/1/2022	2020-05-23T06:41:08.996Z	2020-05-23T06:41:08.996Z	SUB7455621	PapilioPolytes_RNASeq48	Papilio polytes	15001976: https://www.ncbi.nlm.nih.gov/sra/15001976
SAMN15001977	Invertebrate sample from Papilio polytes	BioSample	ToBeReleased	6/1/2022	2020-05-23T06:41:09.013Z	2020-05-23T06:41:09.013Z	SUB7455621	PapilioPolytes_RNASeq49	Papilio polytes	15001977: https://www.ncbi.nlm.nih.gov/sra/15001977
SAMN15001978	Invertebrate sample from Papilio polytes	BioSample	ToBeReleased	6/1/2022	2020-05-23T06:41:09.026Z	2020-05-23T06:41:09.026Z	SUB7455621	PapilioPolytes_RNASeq50	Papilio polytes	15001978: https://www.ncbi.nlm.nih.gov/sra/15001978
SAMN15001979	Invertebrate sample from Papilio polytes	BioSample	ToBeReleased	6/1/2022	2020-05-23T06:41:09.043Z	2020-05-23T06:41:09.043Z	SUB7455621	PapilioPolytes_RNASeq51	Papilio polytes	15001979: https://www.ncbi.nlm.nih.gov/sra/15001979
SAMN15001980	Invertebrate sample from Papilio polytes	BioSample	ToBeReleased	6/1/2022	2020-05-23T06:41:09.060Z	2020-05-23T06:41:09.060Z	SUB7455621	PapilioPolytes_RNASeq52	Papilio polytes	15001980: https://www.ncbi.nlm.nih.gov/sra/15001980
SAMN15001981	Invertebrate sample from Papilio polytes	BioSample	ToBeReleased	6/1/2022	2020-05-23T06:41:09.076Z	2020-05-23T06:41:09.076Z	SUB7455621	PapilioPolytes_RNASeq53	Papilio polytes	15001981: https://www.ncbi.nlm.nih.gov/sra/15001981
SAMN15001982	Invertebrate sample from Papilio polytes	BioSample	ToBeReleased	6/1/2022	2020-05-23T06:41:09.090Z	2020-05-23T06:41:09.090Z	SUB7455621	PapilioPolytes_RNASeq54	Papilio polytes	15001982: https://www.ncbi.nlm.nih.gov/sra/15001982
SAMN15001983	Invertebrate sample from Papilio polytes	BioSample	ToBeReleased	6/1/2022	2020-05-23T06:41:09.120Z	2020-05-23T06:41:09.120Z	SUB7455621	PapilioPolytes_RNASeq55	Papilio polytes	15001983: https://www.ncbi.nlm.nih.gov/sra/15001983
SAMN15001984	Invertebrate sample from Papilio polytes	BioSample	ToBeReleased	6/1/2022	2020-05-23T06:41:09.136Z	2020-05-23T06:41:09.136Z	SUB7455621	PapilioPolytes_RNASeq56	Papilio polytes	15001984: https://www.ncbi.nlm.nih.gov/sra/15001984
SAMN15001985	Invertebrate sample from Papilio polytes	BioSample	ToBeReleased	6/1/2022	2020-05-23T06:41:09.153Z	2020-05-23T06:41:09.153Z	SUB7455621	PapilioPolytes_RNASeq57	Papilio polytes	15001985: https://www.ncbi.nlm.nih.gov/sra/15001985
SAMN15001986	Invertebrate sample from Papilio polytes	BioSample	ToBeReleased	6/1/2022	2020-05-23T06:41:09.166Z	2020-05-23T06:41:09.166Z	SUB7455621	PapilioPolytes_RNASeq58	Papilio polytes	15001986: https://www.ncbi.nlm.nih.gov/sra/15001986
SAMN15001987	Invertebrate sample from Papilio polytes	BioSample	ToBeReleased	6/1/2022	2020-05-23T06:41:09.183Z	2020-05-23T06:41:09.183Z	SUB7455621	PapilioPolytes_RNASeq59	Papilio polytes	15001987: https://www.ncbi.nlm.nih.gov/sra/15001987
SAMN15001988	Invertebrate sample from Papilio polytes	BioSample	ToBeReleased	6/1/2022	2020-05-23T06:41:09.196Z	2020-05-23T06:41:09.196Z	SUB7455621	PapilioPolytes_RNASeq60	Papilio polytes	15001988: https://www.ncbi.nlm.nih.gov/sra/15001988
SAMN15001989	Invertebrate sample from Papilio polytes	BioSample	ToBeReleased	6/1/2022	2020-05-23T06:41:09.213Z	2020-05-23T06:41:09.213Z	SUB7455621	PapilioPolytes_RNASeq61	Papilio polytes	15001989: https://www.ncbi.nlm.nih.gov/sra/15001989
SAMN15001990	Invertebrate sample from Papilio polytes	BioSample	ToBeReleased	6/1/2022	2020-05-23T06:41:09.226Z	2020-05-23T06:41:09.226Z	SUB7455621	PapilioPolytes_RNASeq62	Papilio polytes	15001990: https://www.ncbi.nlm.nih.gov/sra/15001990
SAMN15001991	Invertebrate sample from Papilio polytes	BioSample	ToBeReleased	6/1/2022	2020-05-23T06:41:09.243Z	2020-05-23T06:41:09.243Z	SUB7455621	PapilioPolytes_RNASeq63	Papilio polytes	15001991: https://www.ncbi.nlm.nih.gov/sra/15001991
SAMN15001992	Invertebrate sample from Papilio polytes	BioSample	ToBeReleased	6/1/2022	2020-05-23T06:41:09.256Z	2020-05-23T06:41:09.256Z	SUB7455621	PapilioPolytes_RNASeq64	Papilio polytes	15001992: https://www.ncbi.nlm.nih.gov/sra/15001992
SAMN15001993	Invertebrate sample from Papilio polytes	BioSample	ToBeReleased	6/1/2022	2020-05-23T06:41:09.273Z	2020-05-23T06:41:09.273Z	SUB7455621	PapilioPolytes_RNASeq65	Papilio polytes	15001993: https://www.ncbi.nlm.nih.gov/sra/15001993
SAMN15001994	Invertebrate sample from Papilio polytes	BioSample	ToBeReleased	6/1/2022	2020-05-23T06:41:09.290Z	2020-05-23T06:41:09.290Z	SUB7455621	PapilioPolytes_RNASeq66	Papilio polytes	15001994: https://www.ncbi.nlm.nih.gov/sra/15001994
SAMN15001995	Invertebrate sample from Papilio polytes	BioSample	ToBeReleased	6/1/2022	2020-05-23T06:41:09.303Z	2020-05-23T06:41:09.303Z	SUB7455621	PapilioPolytes_RNASeq67	Papilio polytes	15001995: https://www.ncbi.nlm.nih.gov/sra/15001995
SAMN15001996	Invertebrate sample from Papilio polytes	BioSample	ToBeReleased	6/1/2022	2020-05-23T06:41:09.320Z	2020-05-23T06:41:09.320Z	SUB7455621	PapilioPolytes_RNASeq68	Papilio polytes	15001996: https://www.ncbi.nlm.nih.gov/sra/15001996
SAMN15001997	Invertebrate sample from Papilio polytes	BioSample	ToBeReleased	6/1/2022	2020-05-23T06:41:09.336Z	2020-05-23T06:41:09.336Z	SUB7455621	PapilioPolytes_RNASeq69	Papilio polytes	15001997: https://www.ncbi.nlm.nih.gov/sra/15001997
SAMN15001998	Invertebrate sample from Papilio polytes	BioSample	ToBeReleased	6/1/2022	2020-05-23T06:41:09.350Z	2020-05-23T06:41:09.350Z	SUB7455621	PapilioPolytes_RNASeq70	Papilio polytes	15001998: https://www.ncbi.nlm.nih.gov/sra/15001998
SAMN15001999	Invertebrate sample from Papilio polytes	BioSample	ToBeReleased	6/1/2022	2020-05-23T06:41:09.366Z	2020-05-23T06:41:09.366Z	SUB7455621	PapilioPolytes_RNASeq71	Papilio polytes	15001999: https://www.ncbi.nlm.nih.gov/sra/15001999
SAMN15002000	Invertebrate sample from Papilio polytes	BioSample	ToBeReleased	6/1/2022	2020-05-23T06:41:09.383Z	2020-05-23T06:41:09.383Z	SUB7455621	PapilioPolytes_RNASeq72	Papilio polytes	15002000: https://www.ncbi.nlm.nih.gov/sra/15002000
SAMN15002001	Invertebrate sample from Papilio polytes	BioSample	ToBeReleased	6/1/2022	2020-05-23T06:41:09.400Z	2020-05-23T06:41:09.400Z	SUB7455621	PapilioPolytes_RNASeq73	Papilio polytes	15002001: https://www.ncbi.nlm.nih.gov/sra/15002001
SAMN15002002	Invertebrate sample from Papilio polytes	BioSample	ToBeReleased	6/1/2022	2020-05-23T06:41:09.413Z	2020-05-23T06:41:09.413Z	SUB7455621	PapilioPolytes_RNASeq74	Papilio polytes	15002002: https://www.ncbi.nlm.nih.gov/sra/15002002
SAMN15002003	Invertebrate sample from Papilio polytes	BioSample	ToBeReleased	6/1/2022	2020-05-23T06:41:09.430Z	2020-05-23T06:41:09.430Z	SUB7455621	PapilioPolytes_RNASeq75	Papilio polytes	15002003: https://www.ncbi.nlm.nih.gov/sra/15002003
SAMN15002004	Invertebrate sample from Papilio polytes	BioSample	ToBeReleased	6/1/2022	2020-05-23T06:41:09.446Z	2020-05-23T06:41:09.446Z	SUB7455621	PapilioPolytes_RNASeq76	Papilio polytes	15002004: https://www.ncbi.nlm.nih.gov/sra/15002004
SAMN15002005	Invertebrate sample from Papilio polytes	BioSample	ToBeReleased	6/1/2022	2020-05-23T06:41:09.463Z	2020-05-23T06:41:09.463Z	SUB7455621	PapilioPolytes_RNASeq77	Papilio polytes	15002005: https://www.ncbi.nlm.nih.gov/sra/15002005
SAMN15002006	Invertebrate sample from Papilio polytes	BioSample	ToBeReleased	6/1/2022	2020-05-23T06:41:09.480Z	2020-05-23T06:41:09.480Z	SUB7455621	PapilioPolytes_RNASeq78	Papilio polytes	15002006: https://www.ncbi.nlm.nih.gov/sra/15002006
SAMN15002007	Invertebrate sample from Papilio polytes	BioSample	ToBeReleased	6/1/2022	2020-05-23T06:41:09.496Z	2020-05-23T06:41:09.496Z	SUB7455621	PapilioPolytes_RNASeq79	Papilio polytes	15002007: https://www.ncbi.nlm.nih.gov/sra/15002007
SAMN15002008	Invertebrate sample from Papilio polytes	BioSample	ToBeReleased	6/1/2022	2020-05-23T06:41:09.510Z	2020-05-23T06:41:09.510Z	SUB7455621	PapilioPolytes_RNASeq80	Papilio polytes	15002008: https://www.ncbi.nlm.nih.gov/sra/15002008
SAMN15002009	Invertebrate sample from Papilio polytes	BioSample	ToBeReleased	6/1/2022	2020-05-23T06:41:09.540Z	2020-05-23T06:41:09.540Z	SUB7455621	PapilioPolytes_RNASeq81	Papilio polytes	15002009: https://www.ncbi.nlm.nih.gov/sra/15002009
SAMN15002010	Invertebrate sample from Papilio polytes	BioSample	ToBeReleased	6/1/2022	2020-05-23T06:41:09.556Z	2020-05-23T06:41:09.556Z	SUB7455621	PapilioPolytes_RNASeq82	Papilio polytes	15002010: https://www.ncbi.nlm.nih.gov/sra/15002010
SAMN15002011	Invertebrate sample from Papilio polytes	BioSample	ToBeReleased	6/1/2022	2020-05-23T06:41:09.580Z	2020-05-23T06:41:09.580Z	SUB7455621	PapilioPolytes_RNASeq83	Papilio polytes	15002011: https://www.ncbi.nlm.nih.gov/sra/15002011
SAMN15002012	Invertebrate sample from Papilio polytes	BioSample	ToBeReleased	6/1/2022	2020-05-23T06:41:09.596Z	2020-05-23T06:41:09.596Z	SUB7455621	PapilioPolytes_RNASeq84	Papilio polytes	15002012: https://www.ncbi.nlm.nih.gov/sra/15002012
SAMN15002013	Invertebrate sample from Papilio polytes	BioSample	ToBeReleased	6/1/2022	2020-05-23T06:41:09.613Z	2020-05-23T06:41:09.613Z	SUB7455621	PapilioPolytes_RNASeq85	Papilio polytes	15002013: https://www.ncbi.nlm.nih.gov/sra/15002013
SAMN15002014	Invertebrate sample from Papilio polytes	BioSample	ToBeReleased	6/1/2022	2020-05-23T06:41:09.630Z	2020-05-23T06:41:09.630Z	SUB7455621	PapilioPolytes_RNASeq86	Papilio polytes	15002014: https://www.ncbi.nlm.nih.gov/sra/15002014
SAMN15002015	Invertebrate sample from Papilio polytes	BioSample	ToBeReleased	6/1/2022	2020-05-23T06:41:09.643Z	2020-05-23T06:41:09.643Z	SUB7455621	PapilioPolytes_RNASeq87	Papilio polytes	15002015: https://www.ncbi.nlm.nih.gov/sra/15002015
SAMN15002016	Invertebrate sample from Papilio polytes	BioSample	ToBeReleased	6/1/2022	2020-05-23T06:41:09.660Z	2020-05-23T06:41:09.660Z	SUB7455621	PapilioPolytes_RNASeq88	Papilio polytes	15002016: https://www.ncbi.nlm.nih.gov/sra/15002016
SAMN15002017	Invertebrate sample from Papilio polytes	BioSample	ToBeReleased	6/1/2022	2020-05-23T06:41:09.676Z	2020-05-23T06:41:09.676Z	SUB7455621	PapilioPolytes_RNASeq89	Papilio polytes	15002017: https://www.ncbi.nlm.nih.gov/sra/15002017
SAMN15002018	Invertebrate sample from Papilio polytes	BioSample	ToBeReleased	6/1/2022	2020-05-23T06:41:09.690Z	2020-05-23T06:41:09.690Z	SUB7455621	PapilioPolytes_RNASeq90	Papilio polytes	15002018: https://www.ncbi.nlm.nih.gov/sra/15002018
SAMN15002019	Invertebrate sample from Papilio polytes	BioSample	ToBeReleased	6/1/2022	2020-05-23T06:41:09.706Z	2020-05-23T06:41:09.706Z	SUB7455621	PapilioPolytes_RNASeq91	Papilio polytes	15002019: https://www.ncbi.nlm.nih.gov/sra/15002019
SAMN15002020	Invertebrate sample from Papilio polytes	BioSample	ToBeReleased	6/1/2022	2020-05-23T06:41:09.730Z	2020-05-23T06:41:09.730Z	SUB7455621	PapilioPolytes_RNASeq92	Papilio polytes	15002020: https://www.ncbi.nlm.nih.gov/sra/15002020
SAMN15002021	Invertebrate sample from Papilio polytes	BioSample	ToBeReleased	6/1/2022	2020-05-23T06:41:09.746Z	2020-05-23T06:41:09.746Z	SUB7455621	PapilioPolytes_RNASeq93	Papilio polytes	15002021: https://www.ncbi.nlm.nih.gov/sra/15002021
SAMN15002022	Invertebrate sample from Papilio polytes	BioSample	ToBeReleased	6/1/2022	2020-05-23T06:41:09.760Z	2020-05-23T06:41:09.760Z	SUB7455621	PapilioPolytes_RNASeq94	Papilio polytes	15002022: https://www.ncbi.nlm.nih.gov/sra/15002022
SAMN15002023	Invertebrate sample from Papilio polytes	BioSample	ToBeReleased	6/1/2022	2020-05-23T06:41:09.776Z	2020-05-23T06:41:09.776Z	SUB7455621	PapilioPolytes_RNASeq95	Papilio polytes	15002023: https://www.ncbi.nlm.nih.gov/sra/15002023
SAMN15002024	Invertebrate sample from Papilio polytes	BioSample	ToBeReleased	6/1/2022	2020-05-23T06:41:09.790Z	2020-05-23T06:41:09.790Z	SUB7455621	PapilioPolytes_RNASeq96	Papilio polytes	15002024: https://www.ncbi.nlm.nih.gov/sra/15002024
SAMN15002025	Invertebrate sample from Papilio polytes	BioSample	ToBeReleased	6/1/2022	2020-05-23T06:41:09.806Z	2020-05-23T06:41:09.806Z	SUB7455621	PapilioPolytes_RNASeq97	Papilio polytes	15002025: https://www.ncbi.nlm.nih.gov/sra/15002025
SAMN15002026	Invertebrate sample from Papilio polytes	BioSample	ToBeReleased	6/1/2022	2020-05-23T06:41:09.836Z	2020-05-23T06:41:09.836Z	SUB7455621	PapilioPolytes_RNASeq98	Papilio polytes	15002026: https://www.ncbi.nlm.nih.gov/sra/15002026
SAMN15002027	Invertebrate sample from Papilio polytes	BioSample	ToBeReleased	6/1/2022	2020-05-23T06:41:09.853Z	2020-05-23T06:41:09.853Z	SUB7455621	PapilioPolytes_RNASeq99	Papilio polytes	15002027: https://www.ncbi.nlm.nih.gov/sra/15002027
SAMN15002028	Invertebrate sample from Papilio polytes	BioSample	ToBeReleased	6/1/2022	2020-05-23T06:41:09.870Z	2020-05-23T06:41:09.870Z	SUB7455621	PapilioPolytes_RNASeq100	Papilio polytes	15002028: https://www.ncbi.nlm.nih.gov/sra/15002028
SAMN15002029	Invertebrate sample from Papilio polytes	BioSample	ToBeReleased	6/1/2022	2020-05-23T06:41:09.886Z	2020-05-23T06:41:09.886Z	SUB7455621	PapilioPolytes_RNASeq101	Papilio polytes	15002029: https://www.ncbi.nlm.nih.gov/sra/15002029
SAMN15002030	Invertebrate sample from Papilio polytes	BioSample	ToBeReleased	6/1/2022	2020-05-23T06:41:09.900Z	2020-05-23T06:41:09.900Z	SUB7455621	PapilioPolytes_RNASeq102	Papilio polytes	15002030: https://www.ncbi.nlm.nih.gov/sra/15002030
SAMN15002031	Invertebrate sample from Papilio polytes	BioSample	ToBeReleased	6/1/2022	2020-05-23T06:41:09.916Z	2020-05-23T06:41:09.916Z	SUB7455621	PapilioPolytes_RNASeq103	Papilio polytes	15002031: https://www.ncbi.nlm.nih.gov/sra/15002031
SAMN15002032	Invertebrate sample from Papilio polytes	BioSample	ToBeReleased	6/1/2022	2020-05-23T06:41:09.930Z	2020-05-23T06:41:09.930Z	SUB7455621	PapilioPolytes_RNASeq104	Papilio polytes	15002032: https://www.ncbi.nlm.nih.gov/sra/15002032
SAMN15002033	Invertebrate sample from Papilio polytes	BioSample	ToBeReleased	6/1/2022	2020-05-23T06:41:09.946Z	2020-05-23T06:41:09.946Z	SUB7455621	PapilioPolytes_RNASeq105	Papilio polytes	15002033: https://www.ncbi.nlm.nih.gov/sra/15002033
SAMN15002034	Invertebrate sample from Papilio polytes	BioSample	ToBeReleased	6/1/2022	2020-05-23T06:41:09.960Z	2020-05-23T06:41:09.960Z	SUB7455621	PapilioPolytes_RNASeq106	Papilio polytes	15002034: https://www.ncbi.nlm.nih.gov/sra/15002034
SAMN15002035	Invertebrate sample from Papilio polytes	BioSample	ToBeReleased	6/1/2022	2020-05-23T06:41:09.976Z	2020-05-23T06:41:09.976Z	SUB7455621	PapilioPolytes_RNASeq107	Papilio polytes	15002035: https://www.ncbi.nlm.nih.gov/sra/15002035
SAMN15002036	Invertebrate sample from Papilio polytes	BioSample	ToBeReleased	6/1/2022	2020-05-23T06:41:09.993Z	2020-05-23T06:41:09.993Z	SUB7455621	PapilioPolytes_RNASeq108	Papilio polytes	15002036: https://www.ncbi.nlm.nih.gov/sra/15002036
SAMN15002037	Invertebrate sample from Papilio polytes	BioSample	ToBeReleased	6/1/2022	2020-05-23T06:41:10.043Z	2020-05-23T06:41:10.043Z	SUB7455621	PapilioPolytes_RNASeq109	Papilio polytes	15002037: https://www.ncbi.nlm.nih.gov/sra/15002037
SAMN15002038	Invertebrate sample from Papilio polytes	BioSample	ToBeReleased	6/1/2022	2020-05-23T06:41:10.063Z	2020-05-23T06:41:10.063Z	SUB7455621	PapilioPolytes_RNASeq110	Papilio polytes	15002038: https://www.ncbi.nlm.nih.gov/sra/15002038
SAMN15002039	Invertebrate sample from Papilio polytes	BioSample	ToBeReleased	6/1/2022	2020-05-23T06:41:10.080Z	2020-05-23T06:41:10.080Z	SUB7455621	PapilioPolytes_RNASeq111	Papilio polytes	15002039: https://www.ncbi.nlm.nih.gov/sra/15002039
SAMN15002040	Invertebrate sample from Papilio polytes	BioSample	ToBeReleased	6/1/2022	2020-05-23T06:41:10.093Z	2020-05-23T06:41:10.093Z	SUB7455621	PapilioPolytes_RNASeq112	Papilio polytes	15002040: https://www.ncbi.nlm.nih.gov/sra/15002040
SAMN15002041	Invertebrate sample from Papilio polytes	BioSample	ToBeReleased	6/1/2022	2020-05-23T06:41:10.110Z	2020-05-23T06:41:10.110Z	SUB7455621	PapilioPolytes_RNASeq113	Papilio polytes	15002041: https://www.ncbi.nlm.nih.gov/sra/15002041
SAMN15002042	Invertebrate sample from Papilio polytes	BioSample	ToBeReleased	6/1/2022	2020-05-23T06:41:10.123Z	2020-05-23T06:41:10.123Z	SUB7455621	PapilioPolytes_RNASeq114	Papilio polytes	15002042: https://www.ncbi.nlm.nih.gov/sra/15002042
SAMN15002043	Invertebrate sample from Papilio polytes	BioSample	ToBeReleased	6/1/2022	2020-05-23T06:41:10.140Z	2020-05-23T06:41:10.140Z	SUB7455621	PapilioPolytes_RNASeq115	Papilio polytes	15002043: https://www.ncbi.nlm.nih.gov/sra/15002043
SAMN15002044	Invertebrate sample from Papilio polytes	BioSample	ToBeReleased	6/1/2022	2020-05-23T06:41:10.153Z	2020-05-23T06:41:10.153Z	SUB7455621	PapilioPolytes_RNASeq116	Papilio polytes	15002044: https://www.ncbi.nlm.nih.gov/sra/15002044
SAMN15002045	Invertebrate sample from Papilio polytes	BioSample	ToBeReleased	6/1/2022	2020-05-23T06:41:10.170Z	2020-05-23T06:41:10.170Z	SUB7455621	PapilioPolytes_RNASeq117	Papilio polytes	15002045: https://www.ncbi.nlm.nih.gov/sra/15002045
SAMN15002046	Invertebrate sample from Papilio polytes	BioSample	ToBeReleased	6/1/2022	2020-05-23T06:41:10.186Z	2020-05-23T06:41:10.186Z	SUB7455621	PapilioPolytes_RNASeq118	Papilio polytes	15002046: https://www.ncbi.nlm.nih.gov/sra/15002046
