# Supplementary material for: Tissue-specific developmental regulation and isoform usage underlie the role of doublesex in sex differentiation and mimicry in Papilio swallowtails
Source: R Soc Open Sci. 2020 Sep 30;7(9):200792. doi: 10.1098/rsos.200792 (PMC7540742; doi:10.1098/rsos.200792)
Supplement: TableS4_WGCNA.csv [file rsos200792supp3.csv]

SrNo	Tissue	GeneList	LOC	Annotation	Additional.info	LOC.1	Protein	GO.no	GO	Function	PearsonCorrelationCoefficient_with_dsx
1	Female_wings	gene10005	LOC106106987	heparan sulfate glucosamine 3-O-sulfotransferase 3A1	heparan sulfate glucosamine 3-O-sulfotransferase 3A1	LOC106106987	XP_013143106.1	F:GO:0008146	F:sulfotransferase activity	metabolic	0.658677165
2	Female_wings	gene10038	LOC106106994	charged multivesicular body protein 6-A	charged multivesicular body protein 6-A	LOC106106994	XP_013143113.1	P:GO:0007034	P:vacuolar transport	Transport	-0.540746055
3	Female_wings	gene10039	LOC106107173	zinc finger protein 271-like	zinc finger protein 271-like|zinc finger protein 569-like|zinc finger protein 813-like|zinc finger protein 816-like	LOC106107173	XP_013143352.1	F:GO:0003676	F:nucleic acid binding	DNA-binding	0.687253753
4	Female_wings	gene10105	LOC106106841	transcription initiation factor TFIID subunit 1	transcription initiation factor TFIID subunit 1	LOC106106841	XP_013142953.1	F:GO:0003677; F:GO:0003743; P:GO:0006413	F:DNA binding; F:translation initiation factor activity; P:translational initiation	Transcription	0.654514651
5	Female_wings	gene10163	LOC106107341	nudix hydrolase 2-like	nudix hydrolase 2-like	LOC106107341	XP_013143617.1	F:GO:0016787	F:hydrolase activity	Metabolic	-0.611945077
6	Female_wings	gene10262	LOC106106878	uncharacterized LOC106106878	uncharacterized protein LOC106106878	LOC106106878	XP_013142992.1				0.783917038
7	Female_wings	gene10288	LOC106106890	cytokine receptor-like	cytokine receptor-like	LOC106106890	XP_013143003.1	C:GO:0016021	C:integral component of membrane	Signaling	0.434315338
8	Female_wings	gene10293	LOC106106894	uncharacterized LOC106106894	uncharacterized protein LOC106106894	LOC106106894	XP_013143006.1	F:GO:0004672; F:GO:0005524; P:GO:0006468	F:protein kinase activity; F:ATP binding; P:protein phosphorylation		0.695939872
9	Female_wings	gene10347	LOC106107019	protein C10	protein C10	LOC106107019	XP_013143149.1				0.729964494
10	Female_wings	gene10358	LOC106107494	uncharacterized LOC106107494	uncharacterized protein LOC106107494	LOC106107494	XP_013143824.1	F:GO:0004198; P:GO:0006508	F:calcium-dependent cysteine-type endopeptidase activity; P:proteolysis		0.446582403
11	Female_wings	gene10365	LOC106107492	galactokinase-like	galactokinase-like	LOC106107492	XP_013143821.1	F:GO:0004335; F:GO:0005524; F:GO:0005534; C:GO:0005737; P:GO:0006012; P:GO:0046835	F:galactokinase activity; F:ATP binding; F:galactose binding; C:cytoplasm; P:galactose metabolic process; P:carbohydrate phosphorylation	Metabolic	0.539867172
12	Female_wings	gene10422	LOC106107263	serine/threonine-protein kinase par-1-like	serine/threonine-protein kinase par-1-like	LOC106107263	XP_013143496.1	F:GO:0004674; F:GO:0005524; P:GO:0006468	F:protein serine/threonine kinase activity; F:ATP binding; P:protein phosphorylation	Cell division	0.819188755
13	Female_wings	gene10438	LOC106107024	NADH dehydrogenase [ubiquinone] 1 alpha subcomplex assembly factor 3	NADH dehydrogenase [ubiquinone] 1 alpha subcomplex assembly factor 3	LOC106107024	XP_013143157.1	P:GO:0032981	P:mitochondrial respiratory chain complex I assembly	metabolic	-0.481594418
14	Female_wings	gene10451	LOC106107374	SID1 transmembrane family member 1-like	SID1 transmembrane family member 1-like	LOC106107374	XP_013143663.1	C:GO:0016021; P:GO:0033227; F:GO:0051033	C:integral component of membrane; P:dsRNA transport; F:RNA transmembrane transporter activity	DNA-binding, Transport	0.559328649
15	Female_wings	gene10452	LOC106107328	protein son of sevenless	protein son of sevenless	LOC106107328	XP_013143597.1	C:GO:0000786; F:GO:0003677; F:GO:0005089; C:GO:0005634; P:GO:0035023; F:GO:0046982	C:nucleosome; F:DNA binding; F:Rho guanyl-nucleotide exchange factor activity; C:nucleus; P:regulation of Rho protein signal transduction; F:protein heterodimerization activity	Signaling, cell differentiation	0.791506727
16	Female_wings	gene10583	LOC106107646	insulin-degrading enzyme	insulin-degrading enzyme	LOC106107646	XP_013144046.1	F:GO:0009055; F:GO:0020037; P:GO:0022900; F:GO:0046872	F:electron transfer activity; F:heme binding; P:electron transport chain; F:metal ion binding	Proteolysis, metabolic	0.712592725
17	Female_wings	gene10724	LOC106107569	transcription elongation factor SPT4-A	transcription elongation factor SPT4-A	LOC106107569	XP_013143903.1	F:GO:0003746; C:GO:0005634; P:GO:0006414; F:GO:0008270; P:GO:0032786	F:translation elongation factor activity; C:nucleus; P:translational elongation; F:zinc ion binding; P:positive regulation of DNA-templated transcription, elongation	Transcription	-0.565406559
18	Female_wings	gene10739	LOC106107615	mediator of RNA polymerase II transcription subunit 1	mediator of RNA polymerase II transcription subunit 1	LOC106107615	XP_013143998.1	F:GO:0003712; P:GO:0006357; C:GO:0016592	F:transcription coregulator activity; P:regulation of transcription by RNA polymerase II; C:mediator complex	Transcription	0.730056544
19	Female_wings	gene10774	LOC106107718	NEDD8 ultimate buster 1	NEDD8 ultimate buster 1	LOC106107718	XP_013144157.1			Proteolysis, metabolic	0.741095217
20	Female_wings	gene10894	LOC106107907	uncharacterized LOC106107907	uncharacterized protein LOC106107907	LOC106107907	XP_013144375.1	C:GO:0016021	C:integral component of membrane		0.867693218
21	Female_wings	gene10936	LOC106107786	E3 ubiquitin-protein ligase HERC2-like	E3 ubiquitin-protein ligase HERC2-like	LOC106107786	XP_013144244.1	F:GO:0004842; P:GO:0016567; F:GO:0016874; F:GO:0046872	F:ubiquitin-protein transferase activity; P:protein ubiquitination; F:ligase activity; F:metal ion binding	Proteolysis, DNA repair	0.498601976
22	Female_wings	gene10937	LOC106107787	probable E3 ubiquitin-protein ligase HERC2	probable E3 ubiquitin-protein ligase HERC2	LOC106107787	XP_013144245.1	F:GO:0004842; P:GO:0016567; F:GO:0016874; F:GO:0046872	F:ubiquitin-protein transferase activity; P:protein ubiquitination; F:ligase activity; F:metal ion binding	Proteolysis, DNA repair	0.708602195
23	Female_wings	gene10992	LOC106108002	NEDD8-conjugating enzyme Ubc12	NEDD8-conjugating enzyme Ubc12	LOC106108002	XP_013144513.1	F:GO:0005524; F:GO:0016740	F:ATP binding; F:transferase activity	Proteolysis, cell division	-0.290916248
24	Female_wings	gene11102	LOC106108122	p53 and DNA damage-regulated protein 1	p53 and DNA damage-regulated protein 1	LOC106108122	XP_013144662.1	P:GO:0006457; C:GO:0016272; F:GO:0051082	P:protein folding; C:prefoldin complex; F:unfolded protein binding	Chaperone	-0.457372705
25	Female_wings	gene1115	LOC106106660	alpha-ketoglutarate-dependent dioxygenase alkB homolog 7, mitochondrial	alpha-ketoglutarate-dependent dioxygenase alkB homolog 7, mitochondrial	LOC106106660	XP_013142735.1	C:GO:0005759; P:GO:0006974; F:GO:0051213; P:GO:0055114; P:GO:1902445	C:mitochondrial matrix; P:cellular response to DNA damage stimulus; F:dioxygenase activity; P:oxidation-reduction process; P:regulation of mitochondrial membrane permeability involved in programmed necrotic cell death	Metabolic, cell death	-0.548307371
26	Female_wings	gene11169	LOC106107842	ATP-dependent RNA helicase bel-like	ATP-dependent RNA helicase bel-like	LOC106107842	XP_013144300.1	F:GO:0003676; F:GO:0004386; F:GO:0005524	F:nucleic acid binding; F:helicase activity; F:ATP binding	gene silencing, larval growth	0.829181125
27	Female_wings	gene11267	LOC106108244	peroxisome biogenesis factor 10	peroxisome biogenesis factor 10	LOC106108244	XP_013144800.1	C:GO:0005779; F:GO:0008270; P:GO:0016558; F:GO:0016874	C:integral component of peroxisomal membrane; F:zinc ion binding; P:protein import into peroxisome matrix; F:ligase activity	proteolysis, cell organelle formation	-0.613386542
28	Female_wings	gene11347	LOC106108331	protein AF-10	protein AF-10|uncharacterized protein F54F2.2, isoform a	LOC106108331	XP_013144923.1	F:GO:0046872	F:metal ion binding	Transcription	0.634894088
29	Female_wings	gene11393	LOC106108379	uncharacterized LOC106108379		NA	NA	NA	NA		-0.472980626
30	Female_wings	gene11403	LOC106108380	large proline-rich protein BAG6-like	large proline-rich protein BAG6-like	LOC106108380	XP_013144995.1			Chaperone	0.756856811
31	Female_wings	gene11404	LOC106108381	uncharacterized LOC106108381	uncharacterized protein LOC106108381	LOC106108381	XP_013144996.1				0.761674603
32	Female_wings	gene11422	LOC106108409	mediator of RNA polymerase II transcription subunit 12-like protein	mediator of RNA polymerase II transcription subunit 12-like protein	LOC106108409	XP_013145028.1	F:GO:0003712; P:GO:0006357; C:GO:0016592	F:transcription coregulator activity; P:regulation of transcription by RNA polymerase II; C:mediator complex	Transcription	0.415983526
33	Female_wings	gene11436	LOC106108544	arginine-glutamic acid dipeptide repeats protein	arginine-glutamic acid dipeptide repeats protein	LOC106108544	XP_013145191.1	F:GO:0003677; C:GO:0005634	F:DNA binding; C:nucleus	Transcription, cell death	0.404382208
34	Female_wings	gene11472	LOC106108568	transcription elongation factor SPT6	transcription elongation factor SPT6	LOC106108568	XP_013145231.1	F:GO:0003677; F:GO:0003746; C:GO:0005634; P:GO:0006414; P:GO:0032968	F:DNA binding; F:translation elongation factor activity; C:nucleus; P:translational elongation; P:positive regulation of transcription elongation from RNA polymerase II promoter	Transcription	0.791581222
35	Female_wings	gene11487	LOC106108476	transmembrane protein 203	transmembrane protein 203	LOC106108476	XP_013145098.1	C:GO:0016021	C:integral component of membrane	Calcium signaling	-0.506988824
36	Female_wings	gene11488	LOC106108475	uncharacterized LOC106108475	uncharacterized protein LOC106108475	LOC106108475	XP_013145096.1	F:GO:0003676; F:GO:0004526; C:GO:0005730; P:GO:0008033; P:GO:0090502	F:nucleic acid binding; F:ribonuclease P activity; C:nucleolus; P:tRNA processing; P:RNA phosphodiester bond hydrolysis, endonucleolytic		-0.455357621
37	Female_wings	gene11526	LOC106108559	matrix metalloproteinase-25-like	matrix metalloproteinase-25-like	LOC106108559	XP_013145221.1	F:GO:0004222; P:GO:0006508; F:GO:0008270; C:GO:0016021; C:GO:0031012	F:metalloendopeptidase activity; P:proteolysis; F:zinc ion binding; C:integral component of membrane; C:extracellular matrix	Tissue remodelling	0.7292397
38	Female_wings	gene1158	LOC106105959	protein FAM57A	protein FAM57A	LOC106105959	XP_013141926.1	C:GO:0016021	C:integral component of membrane		0.840956816
39	Female_wings	gene11582	LOC106108628	biogenesis of lysosome-related organelles complex 1 subunit 1	biogenesis of lysosome-related organelles complex 1 subunit 1	LOC106108628	XP_013145336.1	F:GO:0008478; P:GO:0009443; P:GO:0016310; C:GO:0031083	F:pyridoxal kinase activity; P:pyridoxal 5'-phosphate salvage; P:phosphorylation; C:BLOC-1 complex	cell organelle formation, vesicle dynamics	-0.538693577
40	Female_wings	gene11607	LOC106108492	NADH dehydrogenase [ubiquinone] 1 alpha subcomplex subunit 6-like	NADH dehydrogenase [ubiquinone] 1 alpha subcomplex subunit 6-like	LOC106108492	XP_013145124.1			Metabolic	-0.523204399
41	Female_wings	gene11666	LOC106108588	probable fibrosin-1	probable fibrosin-1	LOC106108588	XP_013145265.1			Fibroblast growth	0.538688854
42	Female_wings	gene11709	LOC106108688	nephrin	nephrin	LOC106108688	XP_013145400.1	C:GO:0016020	C:membrane	cytoskeletal organization, cell adhesion	0.828453785
43	Female_wings	gene11710	LOC106108769	uncharacterized LOC106108769	uncharacterized protein LOC106108769	LOC106108769	XP_013145484.1	F:GO:0003676; C:GO:0016021	F:nucleic acid binding; C:integral component of membrane		0.775875857
44	Female_wings	gene11712	LOC106108752	RNA polymerase-associated protein Rtf1-like	RNA polymerase-associated protein Rtf1-like	LOC106108752	XP_013145466.1	F:GO:0003677; P:GO:0006368; P:GO:0016570; C:GO:0016593	F:DNA binding; P:transcription elongation from RNA polymerase II promoter; P:histone modification; C:Cdc73/Paf1 complex	Transcription	0.797707139
45	Female_wings	gene11752	LOC106108812	uncharacterized LOC106108812	uncharacterized protein LOC106108812	LOC106108812	XP_013145541.1	C:GO:0016021	C:integral component of membrane		0.79202061
46	Female_wings	gene11805	LOC106108777	uncharacterized LOC106108777	uncharacterized protein LOC106108777	LOC106108777	XP_013145494.1	C:GO:0016021	C:integral component of membrane		0.730361333
47	Female_wings	gene11826	LOC106108921	protein lines	protein lines	LOC106108921	XP_013145729.1			Segment polarity, modulator of Abd-B (dsx target)	-0.565872582
48	Female_wings	gene11828	LOC106108768	uncharacterized LOC106108768		NA	NA	NA	NA		0.831071205
49	Female_wings	gene11835	LOC106108935	uncharacterized LOC106108935	uncharacterized protein LOC106108935	LOC106108935	XP_013145751.1				0.598356833
50	Female_wings	gene11839	LOC106108783	uncharacterized LOC106108783	uncharacterized protein LOC106108783	LOC106108783	XP_013145507.1	F:GO:0015232; P:GO:0015886; C:GO:0016021	F:heme transporter activity; P:heme transport; C:integral component of membrane		-0.388992777
51	Female_wings	gene11915	LOC106108881	CCR4-NOT transcription complex subunit 3	CCR4-NOT transcription complex subunit 3	LOC106108881	XP_013145646.1	C:GO:0005634; P:GO:0006355; C:GO:0030015	C:nucleus; P:regulation of transcription, DNA-templated; C:CCR4-NOT core complex	translation repression	0.62665433
52	Female_wings	gene11929	LOC106108735	protein chiffon	protein chiffon	LOC106108735	XP_013145450.1	F:GO:0003676; F:GO:0008270	F:nucleic acid binding; F:zinc ion binding	DNA replication, bristle development	0.627696587
53	Female_wings	gene11991	LOC106109019	lysophospholipid acyltransferase 5	lysophospholipid acyltransferase 5	LOC106109019	XP_013145867.1	C:GO:0016021; F:GO:0016740	C:integral component of membrane; F:transferase activity	metabolic	-0.53048592
54	Female_wings	gene12094	LOC106109395	TBC1 domain family member 9B	TBC1 domain family member 9B	LOC106109395	XP_013146333.1			Signaling	0.842127284
55	Female_wings	gene12100	LOC106109333	zinc finger protein 91-like	zinc finger protein 91-like	LOC106109333	XP_013146244.1	F:GO:0003676; C:GO:0005634; F:GO:0008270	F:nucleic acid binding; C:nucleus; F:zinc ion binding	DNA-binding, transcription	0.580931401
56	Female_wings	gene12104	LOC106109373	armadillo segment polarity protein	armadillo segment polarity protein	LOC106109373	XP_013146300.1	P:GO:0007155; F:GO:0045296	P:cell adhesion; F:cadherin binding	signaling, wg pathway	0.794765281
57	Female_wings	gene12170	LOC106109331	peroxisomal membrane protein 2	peroxisomal membrane protein 2	LOC106109331	XP_013146242.1	C:GO:0016021	C:integral component of membrane	Transport	-0.688323373
58	Female_wings	gene1226	LOC106109430	uncharacterized LOC106109430	uncharacterized protein LOC106109430	LOC106109430	XP_013146389.1	F:GO:0008270	F:zinc ion binding		0.681824909
59	Female_wings	gene12318	LOC106109458	uncharacterized LOC106109458		NA	NA	NA	NA		0.822140196
60	Female_wings	gene12319	LOC106109144	kinase D-interacting substrate of 220 kDa-like	kinase D-interacting substrate of 220 kDa-like	LOC106109144	XP_013146002.1	C:GO:0016021; F:GO:0016301; P:GO:0016310	C:integral component of membrane; F:kinase activity; P:phosphorylation	signaling, cell death	0.877265319
61	Female_wings	gene12366	LOC106109151	splicing factor 3B subunit 1	splicing factor 3B subunit 1	LOC106109151	XP_013146010.1	P:GO:0000245; F:GO:0003729	P:spliceosomal complex assembly; F:mRNA binding	Transcription, splicing	0.65846141
62	Female_wings	gene12395	LOC106109161	nucleosome-remodeling factor subunit NURF301	nucleosome-remodeling factor subunit NURF301	LOC106109161	XP_013146020.1	C:GO:0016589; F:GO:0035064; F:GO:0046872	C:NURF complex; F:methylated histone binding; F:metal ion binding	transcription, homeotic gene expression, metamorphosis, ecdysone signaling	0.726189288
63	Female_wings	gene12459	LOC106109515	zinc finger CCCH domain-containing protein 10-like	zinc finger CCCH domain-containing protein 10-like	LOC106109515	XP_013146493.1	F:GO:0004252; P:GO:0006508; F:GO:0046872	F:serine-type endopeptidase activity; P:proteolysis; F:metal ion binding	miRNA biogenesis	0.7229165
64	Female_wings	gene12518	LOC106109575	uncharacterized LOC106109575		NA	NA	NA	NA	NA	0.845411843
65	Female_wings	gene12539	LOC106109602	juvenile hormone esterase-like	juvenile hormone esterase-like|alpha-esterase-7	LOC106109602	XP_013146621.1	F:GO:0016787	F:hydrolase activity	metamorphosis	0.841838283
66	Female_wings	gene12574	LOC106109634	teneurin-3-like	teneurin-3-like	LOC106109634	XP_013146675.1	C:GO:0016021	C:integral component of membrane	cell adhesion, cell differentiation	0.821171913
67	Female_wings	gene12603	LOC106109646	protein LSM14 homolog A	protein LSM14 homolog A	LOC106109646	XP_013146684.1			cell organelle formation	0.721007808
68	Female_wings	gene12606	LOC106109803	protein JTB	protein JTB	LOC106109803	XP_013146870.1	P:GO:0000281; C:GO:0005737; C:GO:0005813; C:GO:0005819; C:GO:0016021; C:GO:0030496	P:mitotic cytokinesis; C:cytoplasm; C:centrosome; C:spindle; C:integral component of membrane; C:midbody	Cell division	-0.505637995
69	Female_wings	gene1273	LOC106106576	mitochondrial inner membrane protease subunit 2	mitochondrial inner membrane protease subunit 2	LOC106106576	XP_013142634.1	P:GO:0006465; P:GO:0006627; F:GO:0008236; C:GO:0042720	P:signal peptide processing; P:protein processing involved in protein targeting to mitochondrion; F:serine-type peptidase activity; C:mitochondrial inner membrane peptidase complex	proteolysis	-0.489363084
70	Female_wings	gene12740	LOC106109751	E3 ubiquitin-protein ligase rnf146	E3 ubiquitin-protein ligase rnf146	LOC106109751	XP_013146806.1	F:GO:0008270; P:GO:0016055; P:GO:0016567; F:GO:0016874; F:GO:0061630; F:GO:0072572	F:zinc ion binding; P:Wnt signaling pathway; P:protein ubiquitination; F:ligase activity; F:ubiquitin protein ligase activity; F:poly-ADP-D-ribose binding	Proteolysis, DNA damage response	-0.642798915
71	Female_wings	gene12761	LOC106109795	uncharacterized LOC106109795	uncharacterized protein LOC106109795	LOC106109795	XP_013146862.1	C:GO:0016021; P:GO:0055085	C:integral component of membrane; P:transmembrane transport		0.582476205
72	Female_wings	gene12772	LOC106109681	uncharacterized LOC106109681	uncharacterized protein LOC106109681	LOC106109681	XP_013146720.1	F:GO:0003682; P:GO:0030154	F:chromatin binding; P:cell differentiation		0.774710005
73	Female_wings	gene128	LOC106109757	WW domain-containing adapter protein with coiled-coil	WW domain-containing adapter protein with coiled-coil	LOC106109757	XP_013146853.1			DNA damage response, autophagy	0.796372539
74	Female_wings	gene12841	LOC106109907	splicing factor, arginine/serine-rich 15	splicing factor, arginine/serine-rich 15	LOC106109907	XP_013147010.1	F:GO:0003676	F:nucleic acid binding	splicing	0.818724554
75	Female_wings	gene12848	LOC106109927	uncharacterized LOC106109927		NA	NA	NA	NA		0.424812704
76	Female_wings	gene1286	LOC106106077	uncharacterized LOC106106077	uncharacterized protein LOC106106077	LOC106106077	XP_013142062.1	F:GO:0003676	F:nucleic acid binding		0.701347991
77	Female_wings	gene12992	LOC106110068	protein furry	LOW QUALITY PROTEIN: protein furry	LOC106110068	XP_013147208.1			Cell division	0.792472907
78	Female_wings	gene1303	LOC106110334	solute carrier family 25 member 46-like	solute carrier family 25 member 46-like	LOC106110334	XP_013147565.1	C:GO:0005741; C:GO:0016021; P:GO:0090149	C:mitochondrial outer membrane; C:integral component of membrane; P:mitochondrial membrane fission	mitochondrial dynamics	-0.645909704
79	Female_wings	gene13034	LOC106110116	uncharacterized LOC106110116	uncharacterized protein LOC106110116	LOC106110116	XP_013147282.1				0.479282283
80	Female_wings	gene1307	LOC106110358	uncharacterized LOC106110358		NA	NA	NA	NA		0.77732399
81	Female_wings	gene13106	LOC106110195	uncharacterized LOC106110195		NA	NA	NA	NA	NA	0.922351046
82	Female_wings	gene13109	LOC106110198	protein SMG8-like	protein SMG8-like	LOC106110198	XP_013147384.1	P:GO:0000184	P:nuclear-transcribed mRNA catabolic process, nonsense-mediated decay	Translation regulation	0.618833622
83	Female_wings	gene13127	LOC106110240	laminin subunit gamma-1	laminin subunit gamma-1|laminin B2	LOC106110240	XP_013147438.1			Tissue remodelling	0.753465631
84	Female_wings	gene13129	LOC106110239	laminin subunit alpha	laminin subunit alpha	LOC106110239	XP_013147437.1	P:GO:0007155	P:cell adhesion	Tissue remodelling	0.794506773
85	Female_wings	gene1317	LOC106110402	NSFL1 cofactor p47	NSFL1 cofactor p47	LOC106110402	XP_013147683.1			cell organelle remodelling, mitosis	0.83629301
86	Female_wings	gene13205	LOC106110343	trithorax group protein osa-like	trithorax group protein osa-like	LOC106110343	XP_013147586.1	F:GO:0003677; P:GO:0006338; C:GO:0070603	F:DNA binding; P:chromatin remodeling; C:SWI/SNF superfamily-type complex	embryonic segmetation, development of notum and wing margin	0.780449384
87	Female_wings	gene13298	LOC106110399	ataxin-8-like	ataxin-8-like	LOC106110399	XP_013147678.1	F:GO:0003676	F:nucleic acid binding		0.47643501
88	Female_wings	gene13356	LOC106110419	baculoviral IAP repeat-containing protein 6	LOW QUALITY PROTEIN: baculoviral IAP repeat-containing protein 6	LOC106110419	XP_013147698.1	F:GO:0004842; P:GO:0006915; P:GO:0016567; P:GO:0032465	F:ubiquitin-protein transferase activity; P:apoptotic process; P:protein ubiquitination; P:regulation of cytokinesis	cell death, proteolysis	0.732967447
89	Female_wings	gene13385	LOC106110502	homeobox protein prospero	homeobox protein prospero	LOC106110502	XP_013147810.1	F:GO:0003677; P:GO:0006355	F:DNA binding; P:regulation of transcription, DNA-templated	cell differentiation	0.833488719
90	Female_wings	gene1362	LOC106110506	transcriptional repressor p66-alpha	transcriptional repressor p66-alpha	LOC106110506	XP_013147821.1	P:GO:0000122	P:negative regulation of transcription by RNA polymerase II	transcription	0.709354458
91	Female_wings	gene1386	LOC106110584	attacin-like	attacin-like	LOC106110584	XP_013147919.1	C:GO:0005615; P:GO:0019731	C:extracellular space; P:antibacterial humoral response	immune system pathways	0.805664203
92	Female_wings	gene1388	LOC106110585	defense protein 3-like	defense protein 3-like	LOC106110585	XP_013147920.1	C:GO:0005615; P:GO:0019731	C:extracellular space; P:antibacterial humoral response	immune system pathways	0.805622016
93	Female_wings	gene1553	LOC106110940	serine protease inhibitor dipetalogastin-like	serine protease inhibitor dipetalogastin-like	LOC106110940	XP_013148354.1	P:GO:0006508; F:GO:0008233	P:proteolysis; F:peptidase activity	preotease inhibitor	0.641236064
94	Female_wings	gene1603	LOC106110758	NADH dehydrogenase [ubiquinone] 1 beta subcomplex subunit 5, mitochondrial	NADH dehydrogenase [ubiquinone] 1 beta subcomplex subunit 5, mitochondrial	LOC106110758	XP_013148111.1	C:GO:0016021	C:integral component of membrane	metabolic	-0.621839155
95	Female_wings	gene1646	LOC106110871	estradiol 17-beta-dehydrogenase 11-like	estradiol 17-beta-dehydrogenase 11-like	LOC106110871	XP_013148269.1	C:GO:0016021	C:integral component of membrane	metabolic, steroid pathway	-0.261033238
96	Female_wings	gene1680	LOC106110827	pre-mRNA 3' end processing protein WDR33	pre-mRNA 3' end processing protein WDR33	LOC106110827	XP_013148203.1	F:GO:0004888; P:GO:0007166; C:GO:0016021	F:transmembrane signaling receptor activity; P:cell surface receptor signaling pathway; C:integral component of membrane	transcription	0.45170626
97	Female_wings	gene1693	LOC106110838	uncharacterized LOC106110838	uncharacterized protein LOC106110838	LOC106110838	XP_013148227.1	F:GO:0016301; P:GO:0016310	F:kinase activity; P:phosphorylation		0.435147466
98	Female_wings	gene1720	LOC106110740	group XIIA secretory phospholipase A2	group XIIA secretory phospholipase A2	LOC106110740	XP_013148091.1	F:GO:0004623; F:GO:0005509; C:GO:0005576; P:GO:0006644; P:GO:0016042; P:GO:0050482	F:phospholipase A2 activity; F:calcium ion binding; C:extracellular region; P:phospholipid metabolic process; P:lipid catabolic process; P:arachidonic acid secretion	signaling	-0.629330732
99	Female_wings	gene1746	LOC106110967	probable ubiquitin carboxyl-terminal hydrolase FAF-X	probable ubiquitin carboxyl-terminal hydrolase FAF-X	LOC106110967	XP_013148390.1	P:GO:0006511; P:GO:0016579; F:GO:0036459	P:ubiquitin-dependent protein catabolic process; P:protein deubiquitination; F:thiol-dependent ubiquitinyl hydrolase activity	proteolysis, cell migration, mitosis	0.812054836
100	Female_wings	gene1751	LOC106110968	mediator of RNA polymerase II transcription subunit 14	mediator of RNA polymerase II transcription subunit 14	LOC106110968	XP_013148391.1	F:GO:0003712; P:GO:0006357; C:GO:0016592	F:transcription coregulator activity; P:regulation of transcription by RNA polymerase II; C:mediator complex	transcription	0.579514091
101	Female_wings	gene1771	LOC106111122	E3 ubiquitin-protein ligase UBR5	E3 ubiquitin-protein ligase UBR5|E3 ubiquitin-protein ligase hyd	LOC106111122	XP_013148558.1	F:GO:0003723; F:GO:0004842; F:GO:0008270; P:GO:0016567; F:GO:0016874; F:GO:0043130	F:RNA binding; F:ubiquitin-protein transferase activity; F:zinc ion binding; P:protein ubiquitination; F:ligase activity; F:ubiquitin binding	proteolysis, cell cycle, DNA damage response	0.74667628
102	Female_wings	gene1786	LOC106111223	armadillo repeat-containing protein 7	armadillo repeat-containing protein 7	LOC106111223	XP_013148696.1				-0.529281891
103	Female_wings	gene1813	LOC106110987	mediator of RNA polymerase II transcription subunit 12-like	mediator of RNA polymerase II transcription subunit 12-like	LOC106110987	XP_013148410.1	F:GO:0003712; P:GO:0006357; C:GO:0016592	F:transcription coregulator activity; P:regulation of transcription by RNA polymerase II; C:mediator complex	transcription	0.804513688
104	Female_wings	gene2003	LOC106111049	zinc finger protein 93-like	zinc finger protein 93-like	LOC106111049	XP_013148468.1	F:GO:0003676	F:nucleic acid binding	transcription	0.566663961
105	Female_wings	gene2010	LOC106111263	uncharacterized LOC106111263	uncharacterized protein LOC106111263	LOC106111263	XP_013148743.1	C:GO:0016021	C:integral component of membrane		0.783833834
106	Female_wings	gene2081	LOC106111274	uncharacterized LOC106111274	uncharacterized protein LOC106111274	LOC106111274	XP_013148754.1				0.585934192
107	Female_wings	gene2099	LOC106111423	uncharacterized LOC106111423	uncharacterized protein LOC106111423	LOC106111423	XP_013148966.1	F:GO:0004252; F:GO:0004725; P:GO:0006508; C:GO:0016021; P:GO:0035335	F:serine-type endopeptidase activity; F:protein tyrosine phosphatase activity; P:proteolysis; C:integral component of membrane; P:peptidyl-tyrosine dephosphorylation		0.613312947
108	Female_wings	gene2132	LOC106111312	pyrroline-5-carboxylate reductase-like	pyrroline-5-carboxylate reductase-like	LOC106111312	XP_013148791.1	F:GO:0004735; P:GO:0006561; P:GO:0055114	F:pyrroline-5-carboxylate reductase activity; P:proline biosynthetic process; P:oxidation-reduction process	metabolic	0.597468062
109	Female_wings	gene2192	LOC106111432	histone lysine demethylase PHF8-like	histone lysine demethylase PHF8-like|lysine-specific demethylase phf2-like	LOC106111432	XP_013148977.1	C:GO:0005634; F:GO:0008168; P:GO:0032259; F:GO:0046872	C:nucleus; F:methyltransferase activity; P:methylation; F:metal ion binding	cell cycle, transcription	0.795789946
110	Female_wings	gene2204	LOC106111296	calsyntenin-1	calsyntenin-1	LOC106111296	XP_013148775.1	F:GO:0005509; P:GO:0007156; C:GO:0016021	F:calcium ion binding; P:homophilic cell adhesion via plasma membrane adhesion molecules; C:integral component of membrane	transport	0.631690142
111	Female_wings	gene2205	LOC106111298	uncharacterized LOC106111298		NA	NA	NA	NA		0.506284491
112	Female_wings	gene2216	LOC106111470	uncharacterized LOC106111470	uncharacterized protein LOC106111470	LOC106111470	XP_013149042.1				0.481392373
113	Female_wings	gene2287	LOC106111499	histone acetyltransferase KAT7-like	histone acetyltransferase KAT7-like	LOC106111499	XP_013149071.1	F:GO:0004402; C:GO:0005634; P:GO:0006355; F:GO:0008270; C:GO:0016021; P:GO:0016573	F:histone acetyltransferase activity; C:nucleus; P:regulation of transcription, DNA-templated; F:zinc ion binding; C:integral component of membrane; P:histone acetylation	chromatin organization, cell division, DNA replication, transcription	0.83980845
114	Female_wings	gene2314	LOC106111644	endoplasmic reticulum lectin 1	endoplasmic reticulum lectin 1	LOC106111644	XP_013149233.1	F:GO:0030246	F:carbohydrate binding	stress-response, proteolysis	-0.518245437
115	Female_wings	gene2422	LOC106111703	calpain-D	calpain-D	LOC106111703	XP_013149302.1	F:GO:0004198; P:GO:0006508; F:GO:0046872	F:calcium-dependent cysteine-type endopeptidase activity; P:proteolysis; F:metal ion binding	cell motility, cell cycle	0.830571413
116	Female_wings	gene2425	LOC106111701	uncharacterized LOC106111701		NA	NA	NA	NA		0.700846795
117	Female_wings	gene2493	LOC106111868	uncharacterized LOC106111868	uncharacterized protein LOC106111868	LOC106111868	XP_013149487.1	F:GO:0005179; C:GO:0005576; P:GO:0010469	F:hormone activity; C:extracellular region; P:regulation of signaling receptor activity		0.440163698
118	Female_wings	gene254	LOC106111128	coronin-7	coronin-7	LOC106111128	XP_013148577.1	C:GO:0005794	C:Golgi apparatus	transport, golgi maintenance	0.926908572
119	Female_wings	gene2763	LOC106099242	lysine-specific demethylase 3B-like	lysine-specific demethylase 3B-like	LOC106099242	XP_013133164.1	F:GO:0008168; P:GO:0032259	F:methyltransferase activity; P:methylation	transcription, cell death	0.71552645
120	Female_wings	gene2806	LOC106112023	myrosinase 1-like	myrosinase 1-like	LOC106112023	XP_013149707.1	F:GO:0004553; P:GO:0005975	F:hydrolase activity, hydrolyzing O-glycosyl compounds; P:carbohydrate metabolic process	metabolic	0.872277358
121	Female_wings	gene2855	LOC106112040	protein FAM8A1	protein FAM8A1	LOC106112040	XP_013149727.1	C:GO:0016021	C:integral component of membrane	transport	-0.567694869
122	Female_wings	gene2861	LOC106112012	uncharacterized LOC106112012	uncharacterized protein LOC106112012	LOC106112012	XP_013149694.1				-0.529452117
123	Female_wings	gene2913	LOC106099220	uncharacterized LOC106099220	uncharacterized protein LOC106099220	LOC106099220	XP_013133140.1	C:GO:0005747; P:GO:0006120; C:GO:0016021	C:mitochondrial respiratory chain complex I; P:mitochondrial electron transport, NADH to ubiquinone; C:integral component of membrane		-0.336144682
124	Female_wings	gene2968	LOC106099407	zinc finger protein 271-like	zinc finger protein 271-like|zinc finger protein 846-like	LOC106099407	XP_013133411.1	F:GO:0005488	F:binding	transcription, cell division	0.243982939
125	Female_wings	gene3137	LOC106099782	uncharacterized LOC106099782	uncharacterized protein LOC106099782	LOC106099782	XP_013133892.1				0.640532056
126	Female_wings	gene3173	LOC106099666	vacuolar protein sorting-associated protein 52 homolog	vacuolar protein sorting-associated protein 52 homolog	LOC106099666	XP_013133721.1			transport	-0.495362889
127	Female_wings	gene3217	LOC106099715	uncharacterized LOC106099715	uncharacterized protein LOC106099715	LOC106099715	XP_013133788.1	C:GO:0005634; P:GO:0006355; F:GO:0030374; F:GO:0046983; P:GO:1903508	C:nucleus; P:regulation of transcription, DNA-templated; F:nuclear receptor transcription coactivator activity; F:protein dimerization activity; P:positive regulation of nucleic acid-templated transcription		0.642601065
128	Female_wings	gene3225	LOC106099447	cullin-3-B-like	cullin-3-B-like	LOC106099447	XP_013133459.1	P:GO:0006511; C:GO:0031461; F:GO:0031625	P:ubiquitin-dependent protein catabolic process; C:cullin-RING ubiquitin ligase complex; F:ubiquitin protein ligase binding	proteolysis	0.52083631
129	Female_wings	gene3239	LOC106099642	transmembrane protein 164	transmembrane protein 164	LOC106099642	XP_013133695.1	C:GO:0016021	C:integral component of membrane		-0.570052303
130	Female_wings	gene3270	LOC106099509	chromodomain-helicase-DNA-binding protein 7	chromodomain-helicase-DNA-binding protein 7	LOC106099509	XP_013133526.1	F:GO:0003677; F:GO:0004386; F:GO:0005524; C:GO:0005634	F:DNA binding; F:helicase activity; F:ATP binding; C:nucleus	transcription	0.699871808
131	Female_wings	gene3366	LOC106099620	transformation/transcription domain-associated protein	transformation/transcription domain-associated protein	LOC106099620	XP_013133665.1			transcription, cell cycle	0.61433261
132	Female_wings	gene3394	LOC106099689	tetratricopeptide repeat protein 14 homolog	serine/arginine repetitive matrix protein 2|tetratricopeptide repeat protein 14 homolog	LOC106099689	XP_013133751.1	F:GO:0003676	F:nucleic acid binding	DNA-binding	0.717209763
133	Female_wings	gene3485	LOC106099943	uncharacterized LOC106099943	uncharacterized protein LOC106099943	LOC106099943	XP_013134090.1	F:GO:0003676	F:nucleic acid binding		0.43242436
134	Female_wings	gene3630	LOC106100149	uncharacterized LOC106100149	uncharacterized protein LOC106100149	LOC106100149	XP_013134347.1	F:GO:0008168; P:GO:0032259; F:GO:0046872	F:methyltransferase activity; P:methylation; F:metal ion binding		0.596457521
135	Female_wings	gene370	LOC106099778	zinc finger Y-chromosomal protein 2-like	zinc finger Y-chromosomal protein 2-like	LOC106099778	XP_013133888.1	F:GO:0000981; F:GO:0003676; P:GO:0006357; P:GO:0040034	F:DNA-binding transcription factor activity, RNA polymerase II-specific; F:nucleic acid binding; P:regulation of transcription by RNA polymerase II; P:regulation of development, heterochronic	transcription	0.4729145
136	Female_wings	gene3903	LOC106100625	RING-box protein 2	RING-box protein 2	LOC106100625	XP_013135014.1	F:GO:0008270	F:zinc ion binding	proteolysis, cell death	-0.292852673
137	Female_wings	gene4036	LOC106100600	death-inducer obliterator 1	death-inducer obliterator 1	LOC106100600	XP_013134976.1	P:GO:0006351; F:GO:0016817; F:GO:0046872	P:transcription, DNA-templated; F:hydrolase activity, acting on acid anhydrides; F:metal ion binding	transcription, cell death	0.766244488
138	Female_wings	gene407	LOC106099935	thioredoxin-related transmembrane protein 1-like	thioredoxin-related transmembrane protein 1-like	LOC106099935	XP_013134085.1	C:GO:0005623; C:GO:0016021; P:GO:0045454	C:cell; C:integral component of membrane; P:cell redox homeostasis	redox homeostasis	0.811513053
139	Female_wings	gene4072	LOC106100572	glycosaminoglycan xylosylkinase	glycosaminoglycan xylosylkinase	LOC106100572	XP_013134917.1	F:GO:0016301; P:GO:0016310	F:kinase activity; P:phosphorylation	metabolic	-0.573421991
140	Female_wings	gene4089	LOC106100352	cytochrome b561 domain-containing protein 2-like	cytochrome b561 domain-containing protein 2-like	LOC106100352	XP_013134630.1	C:GO:0016021; P:GO:0055114	C:integral component of membrane; P:oxidation-reduction process	metabolic, transport	-0.730815468
141	Female_wings	gene4171	LOC106100365	pericentriolar material 1 protein	LOW QUALITY PROTEIN: pericentriolar material 1 protein	LOC106100365	XP_013134647.1	C:GO:0000178; C:GO:0005813; P:GO:0006396; P:GO:0006401; P:GO:0034454; P:GO:0060271; P:GO:0071539	C:exosome (RNase complex); C:centrosome; P:RNA processing; P:RNA catabolic process; P:microtubule anchoring at centrosome; P:cilium assembly; P:protein localization to centrosome	Cell division	0.795473223
142	Female_wings	gene4230	LOC106100743	vacuolar protein-sorting-associated protein 36	vacuolar protein-sorting-associated protein 36	LOC106100743	XP_013135211.1	C:GO:0000814; F:GO:0032266; P:GO:0032509; F:GO:0043130	C:ESCRT II complex; F:phosphatidylinositol-3-phosphate binding; P:endosome transport via multivesicular body sorting pathway; F:ubiquitin binding	transport, transcription	-0.496708345
143	Female_wings	gene4313	LOC106100848	nuclear protein localization protein 4 homolog	nuclear protein localization protein 4 homolog	LOC106100848	XP_013135362.1	P:GO:0006511; F:GO:0046872	P:ubiquitin-dependent protein catabolic process; F:metal ion binding	proteolysis, signaling	0.70899106
144	Female_wings	gene4415	LOC106101181	transcriptional adapter 2B	transcriptional adapter 2B	LOC106101181	XP_013135780.1	F:GO:0003677; F:GO:0003713; C:GO:0005634; P:GO:0006357; F:GO:0008270; P:GO:0035065; P:GO:1903508	F:DNA binding; F:transcription coactivator activity; C:nucleus; P:regulation of transcription by RNA polymerase II; F:zinc ion binding; P:regulation of histone acetylation; P:positive regulation of nucleic acid-templated transcription	transcription, chromatin organization	0.746496815
145	Female_wings	gene4478	LOC106101169	RUN and FYVE domain-containing protein 1-like	RUN and FYVE domain-containing protein 1-like	LOC106101169	XP_013135765.1	F:GO:0046872	F:metal ion binding	signaling, transport	-0.419146896
146	Female_wings	gene45	LOC106104440	uncharacterized LOC106104440	uncharacterized protein LOC106104440	LOC106104440	XP_013140327.1				0.601172848
147	Female_wings	gene4506	LOC106101027	F-box only protein 11	F-box only protein 11	LOC106101027	XP_013135548.1	C:GO:0000151; F:GO:0008270; P:GO:0016567	C:ubiquitin ligase complex; F:zinc ion binding; P:protein ubiquitination	proteolysis, signaling, cell cycle	0.711918739
148	Female_wings	gene4586	LOC106101161	metastasis-associated protein MTA3	metastasis-associated protein MTA3	LOC106101161	XP_013135749.1	F:GO:0003682; C:GO:0005634; P:GO:0006355; F:GO:0008270; F:GO:0043565	F:chromatin binding; C:nucleus; P:regulation of transcription, DNA-templated; F:zinc ion binding; F:sequence-specific DNA binding	transcription	0.650570501
149	Female_wings	gene4587	LOC106101090	uncharacterized LOC106101090	uncharacterized protein LOC106101090	LOC106101090	XP_013135654.1				0.702514732
150	Female_wings	gene4594	LOC106100959	N-acetylneuraminate lyase-like	N-acetylneuraminate lyase-like	LOC106100959	XP_013135476.1	F:GO:0016829	F:lyase activity	metabolic	0.825855235
151	Female_wings	gene4603	LOC106101030	putative phospholipase B-like 2	putative phospholipase B-like 2	LOC106101030	XP_013135553.1	P:GO:0016042; F:GO:0016787	P:lipid catabolic process; F:hydrolase activity	metabolic, signaling	0.569767416
152	Female_wings	gene4678	LOC106101230	segment polarity protein dishevelled homolog DVL-3	segment polarity protein dishevelled homolog DVL-3	LOC106101230	XP_013135842.1	P:GO:0016055; P:GO:0035556	P:Wnt signaling pathway; P:intracellular signal transduction	signaling, wnt pathway	0.796304874
153	Female_wings	gene4832	LOC106101365	protein daughterless	protein daughterless|transcription factor 12	LOC106101365	XP_013136010.1			Achaete-scute complex, transcription, sex determination	0.784809256
154	Female_wings	gene4860	LOC106101425	protein turtle homolog B-like	protein turtle homolog B-like	LOC106101425	XP_013136116.1	C:GO:0016021	C:integral component of membrane	cell adhesion	0.822795651
155	Female_wings	gene4894	LOC106101440	1-phosphatidylinositol 4,5-bisphosphate phosphodiesterase	LOW QUALITY PROTEIN: 1-phosphatidylinositol 4,5-bisphosphate phosphodiesterase	LOC106101440	XP_013136131.1	F:GO:0004435; F:GO:0005509; P:GO:0016042; P:GO:0035556	F:phosphatidylinositol phospholipase C activity; F:calcium ion binding; P:lipid catabolic process; P:intracellular signal transduction	signaling, cytoskeleton organization, cell migration	0.418558519
156	Female_wings	gene495	LOC106101242	protocadherin-like wing polarity protein stan	protocadherin-like wing polarity protein stan	LOC106101242	XP_013135862.1	F:GO:0004930; F:GO:0005509; C:GO:0005886; P:GO:0007156; P:GO:0007166; P:GO:0007186; C:GO:0016021	F:G protein-coupled receptor activity; F:calcium ion binding; C:plasma membrane; P:homophilic cell adhesion via plasma membrane adhesion molecules; P:cell surface receptor signaling pathway; P:G protein-coupled receptor signaling pathway; C:integral component of membrane	Fz pathway, wing tissue polarity, cell adhesion	0.864141033
157	Female_wings	gene4998	LOC106101600	REST corepressor 1	REST corepressor 1|REST corepressor 3	LOC106101600	XP_013136340.1	F:GO:0003677; C:GO:0005634	F:DNA binding; C:nucleus	gene silencing	0.63279729
158	Female_wings	gene5000	LOC106101554	uncharacterized LOC106101554	uncharacterized protein LOC106101554	LOC106101554	XP_013136258.1	F:GO:0046872; C:GO:0071564	F:metal ion binding; C:npBAF complex		0.573169502
159	Female_wings	gene5050	LOC106101579	CLK4-associating serine/arginine rich protein	CLK4-associating serine/arginine rich protein	LOC106101579	XP_013136314.1			splicing	0.393276857
160	Female_wings	gene5101	LOC106101720	uncharacterized LOC106101720	uncharacterized protein LOC106101720	LOC106101720	XP_013136493.1	C:GO:0016021	C:integral component of membrane		0.90025424
161	Female_wings	gene518	LOC106100867	protein FAM32A	protein FAM32A	LOC106100867	XP_013135388.1			cell cycle, cell division	-0.558805166
162	Female_wings	gene5259	LOC106101829	isochorismatase domain-containing protein 1-like	isochorismatase domain-containing protein 1-like	LOC106101829	XP_013136621.1	F:GO:0003824	F:catalytic activity		-0.634653969
163	Female_wings	gene5305	LOC106101840	uncharacterized LOC106101840		NA	NA	NA	NA		-0.472445654
164	Female_wings	gene5307	LOC106101834	probable NADH dehydrogenase [ubiquinone] 1 alpha subcomplex subunit 12	probable NADH dehydrogenase [ubiquinone] 1 alpha subcomplex subunit 12	LOC106101834	XP_013136629.1	C:GO:0005743; F:GO:0008137; F:GO:0009055; P:GO:0022900; C:GO:0070469	C:mitochondrial inner membrane; F:NADH dehydrogenase (ubiquinone) activity; F:electron transfer activity; P:electron transport chain; C:respirasome	metabolic	-0.434714323
165	Female_wings	gene5336	LOC106101817	synaptic vesicle glycoprotein 2C-like	synaptic vesicle glycoprotein 2C-like	LOC106101817	XP_013136609.1	C:GO:0016021; P:GO:0055085	C:integral component of membrane; P:transmembrane transport	vesicle function	0.738447714
166	Female_wings	gene5352	LOC106101945	WD repeat and FYVE domain-containing protein 3	WD repeat and FYVE domain-containing protein 3	LOC106101945	XP_013136789.1	F:GO:0046872	F:metal ion binding	autophagy, signaling	0.599157592
167	Female_wings	gene5418	LOC106102013	mitogen-activated protein kinase kinase kinase 15	mitogen-activated protein kinase kinase kinase 15	LOC106102013	XP_013136859.1	F:GO:0004672; F:GO:0005524; P:GO:0006468	F:protein kinase activity; F:ATP binding; P:protein phosphorylation	signaling, cell death	0.700685673
168	Female_wings	gene5506	LOC106102198	probable protein BRICK1-A	probable protein BRICK1-A	LOC106102198	XP_013137065.1	P:GO:0007015; C:GO:0031209; F:GO:0044877	P:actin filament organization; C:SCAR complex; F:protein-containing complex binding	cytoskeletal organization	-0.705702235
169	Female_wings	gene5607	LOC106102305	uncharacterized LOC106102305	uncharacterized protein LOC106102305	LOC106102305	XP_013137183.1				0.508807319
170	Female_wings	gene5844	LOC106102176	cyclin-dependent-like kinase 5	cyclin-dependent-like kinase 5	LOC106102176	XP_013137041.1	F:GO:0004693; F:GO:0005524; C:GO:0005634; C:GO:0005829; P:GO:0006468; P:GO:0007409; C:GO:0045202; P:GO:0048489; P:GO:0051301; P:GO:0051402; P:GO:0051726	F:cyclin-dependent protein serine/threonine kinase activity; F:ATP binding; C:nucleus; C:cytosol; P:protein phosphorylation; P:axonogenesis; C:synapse; P:synaptic vesicle transport; P:cell division; P:neuron apoptotic process; P:regulation of cell cycle	signaling, cell death, cell cycle	-0.487783282
171	Female_wings	gene5876	LOC106102132	zinc finger protein 609-like	zinc finger protein 609-like	LOC106102132	XP_013136996.1	F:GO:0003676	F:nucleic acid binding	transcription	0.780844349
172	Female_wings	gene5877	LOC106102226	uncharacterized LOC106102226		NA	NA	NA	NA		0.695429564
173	Female_wings	gene590	LOC106100654	uncharacterized LOC106100654	uncharacterized protein LOC106100654	LOC106100654	XP_013135063.1				0.617222382
174	Female_wings	gene5963	LOC106102488	ER membrane protein complex subunit 7	ER membrane protein complex subunit 7	LOC106102488	XP_013137440.1	C:GO:0016021; F:GO:0030246	C:integral component of membrane; F:carbohydrate binding		-0.441290413
175	Female_wings	gene5990	LOC106102205	uncharacterized LOC106102205	uncharacterized protein LOC106102205	LOC106102205	XP_013137077.1				0.526957348
176	Female_wings	gene6004	LOC106102734	splicing factor 1	splicing factor 1	LOC106102734	XP_013137742.1	P:GO:0000398; F:GO:0008270; F:GO:0045131	P:mRNA splicing, via spliceosome; F:zinc ion binding; F:pre-mRNA branch point binding	splicing	0.696865508
177	Female_wings	gene6012	LOC106102667	peptidyl-prolyl cis-trans isomerase D-like	peptidyl-prolyl cis-trans isomerase 7-like|peptidyl-prolyl cis-trans isomerase CYP19-2-like|peptidyl-prolyl cis-trans isomerase D-like	LOC106102667	XP_013137667.1	P:GO:0000413; F:GO:0003755; C:GO:0016021	P:protein peptidyl-prolyl isomerization; F:peptidyl-prolyl cis-trans isomerase activity; C:integral component of membrane	co-chaperone, DNA-binding	0.658484391
178	Female_wings	gene6013	LOC106102760	splicing regulatory glutamine/lysine-rich protein 1-like	splicing regulatory glutamine/lysine-rich protein 1-like	LOC106102760	XP_013137784.1	P:GO:0000413; F:GO:0003755	P:protein peptidyl-prolyl isomerization; F:peptidyl-prolyl cis-trans isomerase activity	splicing	0.666448829
179	Female_wings	gene6082	LOC106102773	lipid storage droplets surface-binding protein 1	lipid storage droplets surface-binding protein 1	LOC106102773	XP_013137805.1			fat deposition	0.745193713
180	Female_wings	gene6097	LOC106102753	activin receptor type-2A-like	activin receptor type-2A-like	LOC106102753	XP_013137777.1	F:GO:0004675; F:GO:0005524; P:GO:0006468; P:GO:0007179; C:GO:0016021; C:GO:0043235; F:GO:0046872	F:transmembrane receptor protein serine/threonine kinase activity; F:ATP binding; P:protein phosphorylation; P:transforming growth factor beta receptor signaling pathway; C:integral component of membrane; C:receptor complex; F:metal ion binding	signaling	0.812343415
181	Female_wings	gene6256	LOC106102816	uncharacterized LOC106102816	uncharacterized protein LOC106102816	LOC106102816	XP_013137855.1	F:GO:0003713; C:GO:0005634; P:GO:1903508	F:transcription coactivator activity; C:nucleus; P:positive regulation of nucleic acid-templated transcription		0.505517615
182	Female_wings	gene6325	LOC106102938	isocitrate dehydrogenase [NAD] subunit beta, mitochondrial	isocitrate dehydrogenase [NAD] subunit beta, mitochondrial	LOC106102938	XP_013138013.1	F:GO:0000287; F:GO:0004449; C:GO:0005739; P:GO:0006099; F:GO:0051287	F:magnesium ion binding; F:isocitrate dehydrogenase (NAD+) activity; C:mitochondrion; P:tricarboxylic acid cycle; F:NAD binding	metabolic	-0.524327129
183	Female_wings	gene634	LOC106102765	polyhomeotic-proximal chromatin protein-like	polyhomeotic-proximal chromatin protein-like	LOC106102765	XP_013137798.1			transcription, homeotic gene expression, chromatin organization	0.759265101
184	Female_wings	gene639	LOC106103131	nuclear hormone receptor FTZ-F1-like	nuclear hormone receptor FTZ-F1-like	LOC106103131	XP_013138256.1	F:GO:0003700; F:GO:0003707; C:GO:0005634; P:GO:0006355; F:GO:0008270; P:GO:0043401; F:GO:0043565	F:DNA-binding transcription factor activity; F:steroid hormone receptor activity; C:nucleus; P:regulation of transcription, DNA-templated; F:zinc ion binding; P:steroid hormone mediated signaling pathway; F:sequence-specific DNA binding	signaling, DNA binding, ftz co-factor	0.725461895
185	Female_wings	gene6413	LOC106102986	uncharacterized LOC106102986	uncharacterized protein LOC106102986	LOC106102986	XP_013138067.1				0.42388663
186	Female_wings	gene646	LOC106103180	protein daughter of sevenless	GRB2-associated-binding protein 1|protein daughter of sevenless|uncharacterized protein LOC106103180	LOC106103180	XP_013138322.1			signaling, wing development	0.478343273
187	Female_wings	gene6467	LOC106103143	uncharacterized LOC106103143	uncharacterized protein LOC106103143	LOC106103143	XP_013138265.1	P:GO:0006508; F:GO:0008233; P:GO:0042981; F:GO:0043531	P:proteolysis; F:peptidase activity; P:regulation of apoptotic process; F:ADP binding		0.87303953
188	Female_wings	gene6470	LOC106103166	acetyl-CoA acetyltransferase, mitochondrial	acetyl-CoA acetyltransferase, mitochondrial	LOC106103166	XP_013138306.1	F:GO:0016747	F:transferase activity, transferring acyl groups other than amino-acyl groups	metabolic	-0.606350064
189	Female_wings	gene6526	LOC106103169	retinaldehyde-binding protein 1-like	retinaldehyde-binding protein 1-like|retinaldehyde-binding related protein	LOC106103169	XP_013138309.1			photoreception	-0.288770824
190	Female_wings	gene6527	LOC106103140	NADH dehydrogenase [ubiquinone] 1 beta subcomplex subunit 9	NADH dehydrogenase [ubiquinone] 1 beta subcomplex subunit 9	LOC106103140	XP_013138263.1	C:GO:0005747; P:GO:0006120	C:mitochondrial respiratory chain complex I; P:mitochondrial electron transport, NADH to ubiquinone	metabolic	-0.527109797
191	Female_wings	gene6571	LOC106103216	heme oxygenase 1	heme oxygenase 1	LOC106103216	XP_013138362.1	F:GO:0004392; P:GO:0006788; C:GO:0016021; F:GO:0046872	F:heme oxygenase (decyclizing) activity; P:heme oxidation; C:integral component of membrane; F:metal ion binding	cell death, cell proliferation	-0.764444855
192	Female_wings	gene6584	LOC106103200	protein lingerer-like	protein lingerer-like	LOC106103200	XP_013138343.1			courtship, copulation	0.729068261
193	Female_wings	gene6749	LOC106103411	uncharacterized LOC106103411	uncharacterized protein LOC106103411	LOC106103411	XP_013138628.1	C:GO:0016021	C:integral component of membrane		-0.515240851
194	Female_wings	gene6762	LOC106103387	uncharacterized LOC106103387	uncharacterized protein LOC106103387	LOC106103387	XP_013138588.1	C:GO:0016021	C:integral component of membrane		-0.539011931
195	Female_wings	gene6764	LOC106103346	39S ribosomal protein L28, mitochondrial	39S ribosomal protein L28, mitochondrial|mitochondrial ribosomal protein L28	LOC106103346	XP_013138539.1	F:GO:0003735; C:GO:0005840	F:structural constituent of ribosome; C:ribosome	translation	-0.5572816
196	Female_wings	gene6862	LOC106103526	signal recognition particle 19 kDa protein	signal recognition particle 19 kDa protein	LOC106103526	XP_013138759.1	P:GO:0006614; F:GO:0008312; C:GO:0048500	P:SRP-dependent cotranslational protein targeting to membrane; F:7S RNA binding; C:signal recognition particle	signaling	-0.521520531
197	Female_wings	gene6871	LOC106103549	max-like protein X	max-like protein X	LOC106103549	XP_013138787.1	P:GO:0006355; F:GO:0008134; F:GO:0046983	P:regulation of transcription, DNA-templated; F:transcription factor binding; F:protein dimerization activity	transcription, metabolic	-0.523681241
198	Female_wings	gene6879	LOC106103531	uncharacterized LOC106103531	uncharacterized protein LOC106103531	LOC106103531	XP_013138763.1				-0.601541331
199	Female_wings	gene6944	LOC106103777	uncharacterized LOC106103777	uncharacterized protein LOC106103777	LOC106103777	XP_013139105.1				0.658129965
200	Female_wings	gene7001	LOC106103557	NADH dehydrogenase [ubiquinone] 1 beta subcomplex subunit 2, mitochondrial-like	NADH dehydrogenase [ubiquinone] 1 beta subcomplex subunit 2, mitochondrial-like	LOC106103557	XP_013138795.1	C:GO:0005747	C:mitochondrial respiratory chain complex I	metabolic	-0.534058802
201	Female_wings	gene7060	LOC106103749	protein kinase APK1A, chloroplastic	protein kinase APK1A, chloroplastic	LOC106103749	XP_013139057.1	F:GO:0004672; F:GO:0005524; P:GO:0006468	F:protein kinase activity; F:ATP binding; P:protein phosphorylation	signaling	-0.651047147
202	Female_wings	gene7075	LOC106103510	histone-lysine N-methyltransferase 2C-like	histone-lysine N-methyltransferase 2C-like	LOC106103510	XP_013138742.1	F:GO:0042800; C:GO:0044666; F:GO:0046872; P:GO:0051568	F:histone methyltransferase activity (H3-K4 specific); C:MLL3/4 complex; F:metal ion binding; P:histone H3-K4 methylation	transcription	0.751080323
203	Female_wings	gene7076	LOC106103645	histone-lysine N-methyltransferase 2D-like	histone-lysine N-methyltransferase 2D-like	LOC106103645	XP_013138902.1	F:GO:0042800; C:GO:0044666; F:GO:0046872; P:GO:0051568	F:histone methyltransferase activity (H3-K4 specific); C:MLL3/4 complex; F:metal ion binding; P:histone H3-K4 methylation	transcription	0.790123714
204	Female_wings	gene7077	LOC106103511	activating signal cointegrator 1 complex subunit 2 homolog	activating signal cointegrator 1 complex subunit 2 homolog	LOC106103511	XP_013138744.1			DNA damage response, transcription	0.744329871
205	Female_wings	gene7103	LOC106103719	bone morphogenetic protein 1	bone morphogenetic protein 1	LOC106103719	XP_013139010.1	F:GO:0004222; F:GO:0005509; P:GO:0006508; F:GO:0008270	F:metalloendopeptidase activity; F:calcium ion binding; P:proteolysis; F:zinc ion binding	dorso-ventral patterning, proteolysis	0.882558011
206	Female_wings	gene716	LOC106105140	myeloid differentiation primary response protein MyD88-A	myeloid differentiation primary response protein MyD88-A	LOC106105140	XP_013140826.1	P:GO:0002755; P:GO:0043123; F:GO:0070976	P:MyD88-dependent toll-like receptor signaling pathway; P:positive regulation of I-kappaB kinase/NF-kappaB signaling; F:TIR domain binding	signaling, immune system pathway	-0.622876524
207	Female_wings	gene7207	LOC106103883	dynein heavy chain 1, axonemal-like	dynein heavy chain 1, axonemal-like	LOC106103883	XP_013139249.1	P:GO:0003341; F:GO:0003777; F:GO:0005524; C:GO:0005858; F:GO:0016887	P:cilium movement; F:microtubule motor activity; F:ATP binding; C:axonemal dynein complex; F:ATPase activity	cell motility	0.859320177
208	Female_wings	gene7280	LOC106103976	splicing factor, arginine/serine-rich 19-like	splicing factor, arginine/serine-rich 19-like	LOC106103976	XP_013139355.1	F:GO:0046872	F:metal ion binding	splicing	0.711608121
209	Female_wings	gene7281	LOC106103942	general transcriptional corepressor trfA-like	general transcriptional corepressor trfA-like	LOC106103942	XP_013139313.1	F:GO:0046872	F:metal ion binding	transcription, chromatin organization, cell aggregation	0.744500151
210	Female_wings	gene7312	LOC106104015	WD and tetratricopeptide repeats protein 1	WD and tetratricopeptide repeats protein 1	LOC106104015	XP_013139407.1			proteolysis	0.645748846
211	Female_wings	gene7361	LOC106104289	regulator of gene activity	regulator of gene activity	LOC106104289	XP_013139750.1	C:GO:0005634; P:GO:0006355; C:GO:0030015	C:nucleus; P:regulation of transcription, DNA-templated; C:CCR4-NOT core complex		0.710454022
212	Female_wings	gene7387	LOC106104248	putative riboflavin kinase	putative riboflavin kinase	LOC106104248	XP_013139684.1	F:GO:0008531; P:GO:0009231; P:GO:0016310	F:riboflavin kinase activity; P:riboflavin biosynthetic process; P:phosphorylation	metabolic	-0.722591116
213	Female_wings	gene7388	LOC106104247	GATA zinc finger domain-containing protein 14	GATA zinc finger domain-containing protein 14	LOC106104247	XP_013139683.1	F:GO:0016874	F:ligase activity	DNA binding	0.714667976
214	Female_wings	gene7430	LOC106104038	HEAT repeat-containing protein 5B-like	HEAT repeat-containing protein 5B-like	LOC106104038	XP_013139429.1			transport	0.668056067
215	Female_wings	gene7458	LOC106104195	uncharacterized LOC106104195	uncharacterized protein LOC106104195	LOC106104195	XP_013139609.1				0.621206565
216	Female_wings	gene7629	LOC106104332	ubiquitin carboxyl-terminal hydrolase 34	ubiquitin carboxyl-terminal hydrolase 34	LOC106104332	XP_013139809.1	P:GO:0006511; P:GO:0016579; F:GO:0036459	P:ubiquitin-dependent protein catabolic process; P:protein deubiquitination; F:thiol-dependent ubiquitinyl hydrolase activity	proteolysis	0.776629886
217	Female_wings	gene7786	LOC106104477	uncharacterized LOC106104477		NA	NA	NA	NA		0.608339268
218	Female_wings	gene7905	LOC106104531	leucine-rich repeat-containing protein 16A-like	leucine-rich repeat-containing protein 16A-like	LOC106104531	XP_013140062.1	C:GO:0030027; P:GO:0030335; P:GO:0051638; P:GO:1902745; P:GO:2000813	C:lamellipodium; P:positive regulation of cell migration; P:barbed-end actin filament uncapping; P:positive regulation of lamellipodium organization; P:negative regulation of barbed-end actin filament capping	cell motility, cytoskeletal organization	0.458829789
219	Female_wings	gene8002	LOC106104889	hsp70-Hsp90 organizing protein 3-like	hsp70-Hsp90 organizing protein 3-like	LOC106104889	XP_013140539.1	C:GO:0016021	C:integral component of membrane	chaperone	-0.548637184
220	Female_wings	gene801	LOC106105036	ubiquitin-conjugating enzyme E2-24 kDa	ubiquitin-conjugating enzyme E2-24 kDa	LOC106105036	XP_013140712.1	F:GO:0005524; F:GO:0016740	F:ATP binding; F:transferase activity	proteolysis	0.740798246
221	Female_wings	gene8022	LOC106104825	ejaculatory bulb-specific protein 3-like	ejaculatory bulb-specific protein 3-like	LOC106104825	XP_013140454.1			copulation	-0.521232412
222	Female_wings	gene8025	LOC106104714	uncharacterized LOC106104714	uncharacterized protein LOC106104714	LOC106104714	XP_013140296.1	F:GO:0003682; C:GO:0005634; F:GO:0018024; P:GO:0034968; F:GO:0046872	F:chromatin binding; C:nucleus; F:histone-lysine N-methyltransferase activity; P:histone lysine methylation; F:metal ion binding		0.841944113
223	Female_wings	gene821	LOC106104448	chromodomain-helicase-DNA-binding protein Mi-2 homolog	chromodomain-helicase-DNA-binding protein Mi-2 homolog	LOC106104448	XP_013139962.1	F:GO:0003677; F:GO:0004386; F:GO:0005524; P:GO:0006325; P:GO:0007051; P:GO:0007098; C:GO:0016581; F:GO:0046872	F:DNA binding; F:helicase activity; F:ATP binding; P:chromatin organization; P:spindle organization; P:centrosome cycle; C:NuRD complex; F:metal ion binding	transcription, homeotic gene expression, development	0.795976739
224	Female_wings	gene8215	LOC106104952	teneurin-2-like	teneurin-2-like	LOC106104952	XP_013140599.1	C:GO:0016021	C:integral component of membrane	cell adhesion, cell motility, signaling	0.84644575
225	Female_wings	gene8291	LOC106105039	bumetanide-sensitive sodium-(potassium)-chloride cotransporter	bumetanide-sensitive sodium-(potassium)-chloride cotransporter	LOC106105039	XP_013140711.1	F:GO:0015377; C:GO:0016021; P:GO:1902476	F:cation:chloride symporter activity; C:integral component of membrane; P:chloride transmembrane transport	transport, ionic balance	0.886352321
226	Female_wings	gene8379	LOC106105070	ralBP1-associated Eps domain-containing protein 1	ralBP1-associated Eps domain-containing protein 1	LOC106105070	XP_013140749.1	F:GO:0005509	F:calcium ion binding	signaling	0.406609754
227	Female_wings	gene84	LOC106108493	MIP18 family protein CG7949	MIP18 family protein CG7949|simila to CG7949	LOC106108493	XP_013145159.1	P:GO:0106035	P:protein maturation by [4Fe-4S] cluster transfer	Cell division, cell proliferation in wing discs	-0.487022338
228	Female_wings	gene8404	LOC106105113	uncharacterized LOC106105113	uncharacterized protein LOC106105113	LOC106105113	XP_013140799.1				-0.509539631
229	Female_wings	gene8464	LOC106105177	uncharacterized LOC106105177	uncharacterized protein LOC106105177	LOC106105177	XP_013140883.1				0.624220938
230	Female_wings	gene8484	LOC106105081	histone acetyltransferase KAT6B-like	histone acetyltransferase KAT6B-like	LOC106105081	XP_013140761.1	C:GO:0000786; F:GO:0003677; F:GO:0004402; C:GO:0005634; P:GO:0006334; P:GO:0006355; P:GO:0016573; F:GO:0046872	C:nucleosome; F:DNA binding; F:histone acetyltransferase activity; C:nucleus; P:nucleosome assembly; P:regulation of transcription, DNA-templated; P:histone acetylation; F:metal ion binding	transcription	0.527751964
231	Female_wings	gene8485	LOC106105143	uncharacterized LOC106105143	LOW QUALITY PROTEIN: uncharacterized protein LOC106105143	LOC106105143	XP_013140828.1	C:GO:0000786; F:GO:0003677; F:GO:0004402; C:GO:0005634; P:GO:0006334; P:GO:0006355; P:GO:0016573	C:nucleosome; F:DNA binding; F:histone acetyltransferase activity; C:nucleus; P:nucleosome assembly; P:regulation of transcription, DNA-templated; P:histone acetylation		0.65620204
232	Female_wings	gene8495	LOC106105158	ubiquitin carboxyl-terminal hydrolase 45	ubiquitin carboxyl-terminal hydrolase 16|ubiquitin carboxyl-terminal hydrolase 45	LOC106105158	XP_013140842.1	P:GO:0006511; F:GO:0008270; P:GO:0016579; F:GO:0036459	P:ubiquitin-dependent protein catabolic process; F:zinc ion binding; P:protein deubiquitination; F:thiol-dependent ubiquitinyl hydrolase activity	proteolysis	0.581601311
233	Female_wings	gene8566	LOC106105573	PDZ domain-containing protein GIPC1	PDZ domain-containing protein GIPC1	LOC106105573	XP_013141423.1			signaling	0.928106317
234	Female_wings	gene8583	LOC106105544	glycine dehydrogenase (decarboxylating), mitochondrial	glycine dehydrogenase (decarboxylating), mitochondrial	LOC106105544	XP_013141375.1	F:GO:0004375; C:GO:0005739; P:GO:0006546; F:GO:0016829; P:GO:0055114	F:glycine dehydrogenase (decarboxylating) activity; C:mitochondrion; P:glycine catabolic process; F:lyase activity; P:oxidation-reduction process	signaling, metabolic	0.368212649
235	Female_wings	gene8811	LOC106105527	GDP-D-glucose phosphorylase 1	GDP-D-glucose phosphorylase 1	LOC106105527	XP_013141347.1	F:GO:0080048	F:GDP-D-glucose phosphorylase activity	metabolic	-0.525533407
236	Female_wings	gene8931	LOC106105661	CREB-binding protein-like	CREB-binding protein-like	LOC106105661	XP_013141539.1	C:GO:0000123; F:GO:0003713; F:GO:0004402; P:GO:0006355; F:GO:0008270; P:GO:0016573; P:GO:1903508	C:histone acetyltransferase complex; F:transcription coactivator activity; F:histone acetyltransferase activity; P:regulation of transcription, DNA-templated; F:zinc ion binding; P:histone acetylation; P:positive regulation of nucleic acid-templated transcription	transcription, signaling	0.739186939
237	Female_wings	gene8964	LOC106105720	serum response factor homolog	serum response factor homolog	LOC106105720	XP_013141601.1	F:GO:0000981; F:GO:0000987; C:GO:0005634; P:GO:0045944; F:GO:0046983	F:DNA-binding transcription factor activity, RNA polymerase II-specific; F:proximal promoter sequence-specific DNA binding; C:nucleus; P:positive regulation of transcription by RNA polymerase II; F:protein dimerization activity	intervien tissue formation in wing, tracheal formation and maintenance	0.599783366
238	Female_wings	gene9016	LOC106105811	delta-1-pyrroline-5-carboxylate synthase	delta-1-pyrroline-5-carboxylate synthase	LOC106105811	XP_013141716.1	F:GO:0004349; F:GO:0004350; F:GO:0005524; C:GO:0005739; P:GO:0016310; P:GO:0055114; P:GO:0055129	F:glutamate 5-kinase activity; F:glutamate-5-semialdehyde dehydrogenase activity; F:ATP binding; C:mitochondrion; P:phosphorylation; P:oxidation-reduction process; P:L-proline biosynthetic process	metabolic	0.76022814
239	Female_wings	gene9033	LOC106105750	slit homolog 3 protein-like	slit homolog 3 protein-like	LOC106105750	XP_013141639.1	P:GO:0007165; C:GO:0016021	P:signal transduction; C:integral component of membrane	cell migration, cell differentiation	0.80749132
240	Female_wings	gene9046	LOC106105838	E3 SUMO-protein ligase PIAS3	E3 SUMO-protein ligase PIAS3	LOC106105838	XP_013141749.1	F:GO:0008270; F:GO:0016874	F:zinc ion binding; F:ligase activity	transcription, signaling	0.747337367
241	Female_wings	gene9075	LOC106105902	3-ketosteroid-9-alpha-monooxygenase oxygenase subunit	3-ketosteroid-9-alpha-monooxygenase oxygenase subunit	LOC106105902	XP_013141813.1	C:GO:0016021; F:GO:0016491; F:GO:0051537; P:GO:0055114	C:integral component of membrane; F:oxidoreductase activity; F:2 iron, 2 sulfur cluster binding; P:oxidation-reduction process	metabolic	-0.408143198
242	Female_wings	gene9166	LOC106105885	TGF-beta-activated kinase 1 and MAP3K7-binding protein 1-like	TGF-beta-activated kinase 1 and MAP3K7-binding protein 1-like	LOC106105885	XP_013141796.1	F:GO:0004722; P:GO:0006470; F:GO:0016301; P:GO:0016310	F:protein serine/threonine phosphatase activity; P:protein dephosphorylation; F:kinase activity; P:phosphorylation	signaling	-0.640796596
243	Female_wings	gene9297	LOC106106113	protein phosphatase PP2A 55 kDa regulatory subunit	protein phosphatase PP2A 55 kDa regulatory subunit|serine/threonine-protein phosphatase 2A 55 kDa regulatory subunit B alpha isoform	LOC106106113	XP_013142099.1			signaling	0.787872651
244	Female_wings	gene9340	LOC106106153	uncharacterized LOC106106153		NA	NA	NA	NA		0.610522085
245	Female_wings	gene9343	LOC106106156	NAD-dependent protein deacetylase sirtuin-2-like	NAD-dependent protein deacetylase sirtuin-2-like	LOC106106156	XP_013142158.1	F:GO:0008270; P:GO:0016575; F:GO:0017136; F:GO:0070403	F:zinc ion binding; P:histone deacetylation; F:NAD-dependent histone deacetylase activity; F:NAD+ binding	cell cycle, cell differentiation, metabolic, autophagy, transcription	0.64004698
246	Female_wings	gene9370	LOC106106329	peroxidasin-like	peroxidasin-like	LOC106106329	XP_013142357.1	C:GO:0016021	C:integral component of membrane	redox homeostasis, translation repression	0.768377985
247	Female_wings	gene9450	LOC106106307	thioredoxin domain-containing protein 5-like	thioredoxin domain-containing protein 5-like	LOC106106307	XP_013142330.1	C:GO:0005623; F:GO:0016853; P:GO:0045454	C:cell; F:isomerase activity; P:cell redox homeostasis	redox homeostasis, cell death	-0.466834323
248	Female_wings	gene9455	LOC106106282	heterogeneous nuclear ribonucleoprotein R-like	heterogeneous nuclear ribonucleoprotein R-like	LOC106106282	XP_013142288.1	F:GO:0003723	F:RNA binding	transcription	0.5713898
249	Female_wings	gene9515	LOC106106212	collagen alpha-1(XIII) chain	collagen alpha-1(XIII) chain	LOC106106212	XP_013142215.1	C:GO:0005581	C:collagen trimer	cell adhesion, tissue remodelling	0.641869506
250	Female_wings	gene9564	LOC106106762	uncharacterized LOC106106762	uncharacterized protein LOC106106762	LOC106106762	XP_013142864.1	F:GO:0016787	F:hydrolase activity		0.750697248
251	Female_wings	gene9574	LOC106106385	nidogen-2	nidogen-2	LOC106106385	XP_013142415.1	F:GO:0005509; P:GO:0007160; C:GO:0016020	F:calcium ion binding; P:cell-matrix adhesion; C:membrane	cell adhesion, tissue remodelling	0.692020967
252	Female_wings	gene9588	LOC106106770	lipase member H-B-like	lipase member H-B-like	LOC106106770	XP_013142878.1	C:GO:0005576; F:GO:0052689	C:extracellular region; F:carboxylic ester hydrolase activity	metabolic, signaling	-0.564790307
253	Female_wings	gene9635	LOC106106691	NADH dehydrogenase [ubiquinone] 1 subunit C2	NADH dehydrogenase [ubiquinone] 1 subunit C2	LOC106106691	XP_013142771.1	C:GO:0005743; P:GO:0006120; F:GO:0008137; C:GO:0016021; C:GO:0070469	C:mitochondrial inner membrane; P:mitochondrial electron transport, NADH to ubiquinone; F:NADH dehydrogenase (ubiquinone) activity; C:integral component of membrane; C:respirasome	metabolic	-0.567287889
254	Female_wings	gene9660	LOC106106611	uncharacterized LOC106106611		NA	NA	NA	NA		0.788757563
255	Female_wings	gene9777	LOC106106605	4F2 cell-surface antigen heavy chain-like	4F2 cell-surface antigen heavy chain-like	LOC106106605	XP_013142657.1	F:GO:0003824; P:GO:0005975; C:GO:0016021	F:catalytic activity; P:carbohydrate metabolic process; C:integral component of membrane	transport	-0.473665812
256	Female_wings	gene9816	LOC106106487	WD repeat and FYVE domain-containing protein 3-like	WD repeat and FYVE domain-containing protein 3-like	LOC106106487	XP_013142522.1	F:GO:0046872	F:metal ion binding	autophagy, signaling	0.528585631
257	Female_wings	gene9898	LOC106106638	C-terminal-binding protein	C-terminal-binding protein	LOC106106638	XP_013142705.1	F:GO:0016616; F:GO:0051287; P:GO:0055114	F:oxidoreductase activity, acting on the CH-OH group of donors, NAD or NADP as acceptor; F:NAD binding; P:oxidation-reduction process	transcription, transport, cell differentiation	0.676879917
258	Female_wings	gene9924	LOC106106783	cytochrome P450 3A19-like	cytochrome P450 3A19-like	LOC106106783	XP_013142896.1	F:GO:0004497; F:GO:0005506; C:GO:0016020; F:GO:0016705; F:GO:0020037; P:GO:0055114	F:monooxygenase activity; F:iron ion binding; C:membrane; F:oxidoreductase activity, acting on paired donors, with incorporation or reduction of molecular oxygen; F:heme binding; P:oxidation-reduction process	metabolic	0.611794912
259	Female_wings	gene9925	LOC106106586	uncharacterized LOC106106586		NA	NA	NA	NA		0.543153233
260	Female_Abdomen	gene10184	LOC106107175	dual specificity mitogen-activated protein kinase kinase 4-like	dual specificity mitogen-activated protein kinase kinase 4-like	LOC106107175	XP_013143361.1	F:GO:0004674; F:GO:0005524; P:GO:0006468	F:protein serine/threonine kinase activity; F:ATP binding; P:protein phosphorylation	signaling, cell death	-0.700306328
261	Female_Abdomen	gene10187	LOC106107174	glycine receptor subunit alphaZ1-like	glycine receptor subunit alphaZ1-like	LOC106107174	XP_013143359.1	F:GO:0004888; F:GO:0005230; C:GO:0005886; C:GO:0016021; P:GO:0034220	F:transmembrane signaling receptor activity; F:extracellular ligand-gated ion channel activity; C:plasma membrane; C:integral component of membrane; P:ion transmembrane transport	transport	-0.596673005
262	Female_Abdomen	gene10504	LOC106107150	fatty acyl-CoA reductase 1	fatty acyl-CoA reductase 1	LOC106107150	XP_013143318.1	P:GO:0006629; C:GO:0016021; P:GO:0055114; F:GO:0080019; F:GO:0102965	P:lipid metabolic process; C:integral component of membrane; P:oxidation-reduction process; F:fatty-acyl-CoA reductase (alcohol-forming) activity; F:alcohol-forming fatty acyl-CoA reductase activity	metabolic	-0.706173351
263	Female_Abdomen	gene10542	LOC106107203	synaptotagmin-7	synaptotagmin-7	LOC106107203	XP_013143408.1			calcium signaling, transport	-0.763793787
264	Female_Abdomen	gene10680	LOC106107564	dynactin subunit 5	dynactin subunit 5	LOC106107564	XP_013143897.1	F:GO:0016740	F:transferase activity	cytoskeletal organization, cell division	0.432486139
265	Female_Abdomen	gene10943	LOC106107791	GTPase-activating Rap/Ran-GAP domain-like protein 3	GTPase-activating Rap/Ran-GAP domain-like protein 3	LOC106107791	XP_013144248.1	F:GO:0005096; P:GO:0043547; P:GO:0051056	F:GTPase activator activity; P:positive regulation of GTPase activity; P:regulation of small GTPase mediated signal transduction	signaling	-0.609149457
266	Female_Abdomen	gene11323	LOC106108289	kinesin-like protein Klp68D	kinesin-like protein Klp68D	LOC106108289	XP_013144870.1	F:GO:0003777; F:GO:0005524; C:GO:0005874; P:GO:0007018; F:GO:0008017	F:microtubule motor activity; F:ATP binding; C:microtubule; P:microtubule-based movement; F:microtubule binding	transport, cytoskeletal organization	-0.740136627
267	Female_Abdomen	gene1137	LOC106106972	uncharacterized LOC106106972	uncharacterized protein LOC106106972	LOC106106972	XP_013143092.1	C:GO:0016021	C:integral component of membrane		-0.611906669
268	Female_Abdomen	gene11594	LOC106108555	uncharacterized LOC106108555	uncharacterized protein LOC106108555	LOC106108555	XP_013145211.1	C:GO:0016021	C:integral component of membrane		-0.663561904
269	Female_Abdomen	gene11684	LOC106108676	uncharacterized LOC106108676		NA	NA	NA	NA		0.44499322
270	Female_Abdomen	gene12408	LOC106109220	allantoinase-like	allantoinase-like|allantoinase	LOC106109220	XP_013146084.1	P:GO:0000256; F:GO:0004038; C:GO:0005643; P:GO:0006913; F:GO:0008270; F:GO:0017056; F:GO:0050897	P:allantoin catabolic process; F:allantoinase activity; C:nuclear pore; P:nucleocytoplasmic transport; F:zinc ion binding; F:structural constituent of nuclear pore; F:cobalt ion binding	metabolic	0.702399707
271	Female_Abdomen	gene12608	LOC106109649	sphingosine kinase 1-like	sphingosine kinase 1-like	LOC106109649	XP_013146688.1	F:GO:0003951; P:GO:0016310	F:NAD+ kinase activity; P:phosphorylation	signaling	-0.818157559
272	Female_Abdomen	gene13241	LOC106110368	putative glutathione-specific gamma-glutamylcyclotransferase 2	putative glutathione-specific gamma-glutamylcyclotransferase 2	LOC106110368	XP_013147640.1	F:GO:0003839; P:GO:0006751; F:GO:0061928	F:gamma-glutamylcyclotransferase activity; P:glutathione catabolic process; F:glutathione specific gamma-glutamylcyclotransferase activity	metabolic	-0.849288276
273	Female_Abdomen	gene13259	LOC106110383	uncharacterized LOC106110383	uncharacterized protein LOC106110383	LOC106110383	XP_013147662.1	C:GO:0016020	C:membrane		-0.502263944
274	Female_Abdomen	gene13416	ND4			NA	NA	NA	NA	metabolic	-0.893671608
275	Female_Abdomen	gene1679	LOC106110828	protein smoothened	protein smoothened	LOC106110828	XP_013148204.1	F:GO:0004888; P:GO:0007224; P:GO:0007275; C:GO:0016021	F:transmembrane signaling receptor activity; P:smoothened signaling pathway; P:multicellular organism development; C:integral component of membrane	signaling, hh pathway	0.611527043
276	Female_Abdomen	gene1752	LOC106111228	uncharacterized LOC106111228		NA	NA	NA	NA		0.681943763
277	Female_Abdomen	gene1874	LOC106111094	uncharacterized LOC106111094	uncharacterized LOC106111094|uncharacterized protein LOC106111094|takeout/JHBP like protein	LOC106111094	XP_013148520.1				-0.779537307
278	Female_Abdomen	gene2002	LOC106111188	uncharacterized LOC106111188	uncharacterized protein LOC106111188	LOC106111188	XP_013148656.1				0.949328803
279	Female_Abdomen	gene2864	LOC106099295	STE20/SPS1-related proline-alanine-rich protein kinase	STE20/SPS1-related proline-alanine-rich protein kinase	LOC106099295	XP_013133254.1	F:GO:0004674; F:GO:0005524; P:GO:0006468; P:GO:0035556	F:protein serine/threonine kinase activity; F:ATP binding; P:protein phosphorylation; P:intracellular signal transduction	stress response, signaling	0.903186197
280	Female_Abdomen	gene3152	LOC106099438	E3 ubiquitin-protein ligase mib1	E3 ubiquitin-protein ligase mib1	LOC106099438	XP_013133451.1			proteolysis, notch pathway, cell death	0.724246045
281	Female_Abdomen	gene3264	LOC106099852	transmembrane protein 189	transmembrane protein 189	LOC106099852	XP_013133985.1	F:GO:0003735; C:GO:0005840; P:GO:0006412; C:GO:0016021	F:structural constituent of ribosome; C:ribosome; P:translation; C:integral component of membrane	transport	0.558715415
282	Female_Abdomen	gene3328	LOC106099896	alpha-tocopherol transfer protein-like	alpha-tocopherol transfer protein-like	LOC106099896	XP_013134037.1			signaling, metabolic	-0.535086881
283	Female_Abdomen	gene3419	LOC106099903	homeobox protein aristaless-like	homeobox protein aristaless-like	LOC106099903	XP_013134046.1	C:GO:0005634; P:GO:0006355; P:GO:0007275; F:GO:0043565	C:nucleus; P:regulation of transcription, DNA-templated; P:multicellular organism development; F:sequence-specific DNA binding	transcription, limb development	0.913938024
284	Female_Abdomen	gene3574	LOC106100004	uncharacterized LOC106100004	uncharacterized protein LOC106100004	LOC106100004	XP_013134172.1	F:GO:0005549	F:odorant binding		-0.589249377
285	Female_Abdomen	gene3589	LOC106100204	uncharacterized LOC106100204	uncharacterized protein LOC106100204	LOC106100204	XP_013134432.1	F:GO:0016787	F:hydrolase activity		0.890019725
286	Female_Abdomen	gene4422	LOC106100950	protein NDRG3-like	protein NDRG3-like	LOC106100950	XP_013135469.1			signaling, cell differentiation	0.82259208
287	Female_Abdomen	gene4436	LOC106101207	ring-infected erythrocyte surface antigen-like	ring-infected erythrocyte surface antigen-like	LOC106101207	XP_013135818.1			signaling	-0.631975466
288	Female_Abdomen	gene4722	LOC106101269	protein abrupt	protein abrupt	LOC106101269	XP_013135888.1			transcription, development, muscle attachment, sensory cell formation, limb morphogenesis	0.807384457
289	Female_Abdomen	gene5585	LOC106102331	glutathione S-transferase 1, isoform D-like	glutathione S-transferase 1, isoform D-like|glutathione S transferase D8	LOC106102331	XP_013137221.1	F:GO:0004364	F:glutathione transferase activity	redox homeostasis	0.550482736
290	Female_Abdomen	gene5756	LOC106102443	proton-coupled folate transporter-like	proton-coupled folate transporter-like	LOC106102443	XP_013137380.1	C:GO:0016021; P:GO:0055085	C:integral component of membrane; P:transmembrane transport	transport, metabolic	0.446077662
291	Female_Abdomen	gene5774	LOC106102612	uncharacterized LOC106102612	uncharacterized protein LOC106102612	LOC106102612	XP_013137607.1				-0.477296885
292	Female_Abdomen	gene6037	LOC106102634	synaptic vesicle glycoprotein 2B-like	synaptic vesicle glycoprotein 2B-like	LOC106102634	XP_013137629.1	C:GO:0016021; F:GO:0016614; F:GO:0050660; P:GO:0055085; P:GO:0055114	C:integral component of membrane; F:oxidoreductase activity, acting on CH-OH group of donors; F:flavin adenine dinucleotide binding; P:transmembrane transport; P:oxidation-reduction process	vesicular secretion	-0.799564897
293	Female_Abdomen	gene6513	LOC106103174	CCAAT/enhancer-binding protein-like	CCAAT/enhancer-binding protein-like	LOC106103174	XP_013138316.1	F:GO:0003700; P:GO:0006355	F:DNA-binding transcription factor activity; P:regulation of transcription, DNA-templated	transcription, adipogenesis, female reproduction	-0.659938485
294	Female_Abdomen	gene7498	LOC106104276	nischarin	nischarin	LOC106104276	XP_013139729.1	F:GO:0035091	F:phosphatidylinositol binding	signaling, cell death	-0.758087536
295	Female_Abdomen	gene7806	LOC106104571	uncharacterized LOC106104571	uncharacterized protein LOC106104571	LOC106104571	XP_013140100.1	C:GO:0016020; C:GO:0016021	C:membrane; C:integral component of membrane		-0.687556113
296	Female_Abdomen	gene7807	LOC106104564	prolactin-releasing peptide receptor-like	prolactin-releasing peptide receptor-like	LOC106104564	XP_013140095.1	F:GO:0004983; P:GO:0007218; C:GO:0016021	F:neuropeptide Y receptor activity; P:neuropeptide signaling pathway; C:integral component of membrane	signaling	-0.536358093
297	Female_Abdomen	gene7910	LOC106104593	sperm-associated antigen 6-like	sperm-associated antigen 6-like	LOC106104593	XP_013140129.1			cell motility, cytoskeleton organization	-0.634443521
298	Female_Abdomen	gene8915	LOC106105715	elongation of very long chain fatty acids protein 4-like	elongation of very long chain fatty acids protein 4-like	LOC106105715	XP_013141596.1	P:GO:0006633; C:GO:0016021; F:GO:0102336; F:GO:0102337; F:GO:0102338; F:GO:0102756	P:fatty acid biosynthetic process; C:integral component of membrane; F:3-oxo-arachidoyl-CoA synthase activity; F:3-oxo-cerotoyl-CoA synthase activity; F:3-oxo-lignoceronyl-CoA synthase activity; F:very-long-chain 3-ketoacyl-CoA synthase activity	metabolic, fatty acid biosynthesis	-0.586530866
299	Female_Abdomen	gene9109	LOC106105896	uncharacterized LOC106105896	uncharacterized protein LOC106105896	LOC106105896	XP_013141807.1				-0.492586165
300	Female_Abdomen	gene9378	LOC106106263	angiotensin-converting enzyme-like	angiotensin-converting enzyme-like	LOC106106263	XP_013142267.1	F:GO:0004180; P:GO:0006508; F:GO:0008237; F:GO:0008241; C:GO:0016021; F:GO:0046872	F:carboxypeptidase activity; P:proteolysis; F:metallopeptidase activity; F:peptidyl-dipeptidase activity; C:integral component of membrane; F:metal ion binding	metabolic, signaling	-0.614446948
301	Female_Abdomen	gene9430	LOC106106315	transmembrane protein 135-like	transmembrane protein 135-like	LOC106106315	XP_013142340.1	C:GO:0016021	C:integral component of membrane	metabolic, mitochondrial dynamics	-0.628093083
302	Female_Abdomen	gene950	LOC106108851	CDP-diacylglycerol--inositol 3-phosphatidyltransferase	CDP-diacylglycerol--inositol 3-phosphatidyltransferase	LOC106108851	XP_013145595.1	F:GO:0003881; C:GO:0005794; P:GO:0008654; C:GO:0016021	F:CDP-diacylglycerol-inositol 3-phosphatidyltransferase activity; C:Golgi apparatus; P:phospholipid biosynthetic process; C:integral component of membrane	metabolic, signaling	0.638787351
303	Male_Abdomen	gene10120	LOC106106844	putative homeodomain transcription factor	putative homeodomain transcription factor	LOC106106844	XP_013142957.1	F:GO:0003677; C:GO:0016021	F:DNA binding; C:integral component of membrane	transcription	-0.538960484
304	Male_Abdomen	gene10464	LOC106107285	gastrula zinc finger protein XlCGF57.1-like	gastrula zinc finger protein XlCGF57.1-like	LOC106107285	XP_013143534.1	F:GO:0003676	F:nucleic acid binding	DNA-binding	-0.076227898
305	Male_Abdomen	gene105	LOC106105490	zinc finger protein ZPR1	zinc finger protein ZPR1	LOC106105490	XP_013141327.1	C:GO:0005634; C:GO:0005737; F:GO:0008270	C:nucleus; C:cytoplasm; F:zinc ion binding	signaling, cell death	-0.652105743
306	Male_Abdomen	gene10508	LOC106107149	fatty acyl-CoA reductase 1-like	fatty acyl-CoA reductase 1-like	LOC106107149	XP_013143317.1	P:GO:0006629; C:GO:0016021; P:GO:0055114; F:GO:0080019; F:GO:0102965	P:lipid metabolic process; C:integral component of membrane; P:oxidation-reduction process; F:fatty-acyl-CoA reductase (alcohol-forming) activity; F:alcohol-forming fatty acyl-CoA reductase activity	metabolic	0.283667495
307	Male_Abdomen	gene10515	LOC106107359	uncharacterized LOC106107359	uncharacterized protein LOC106107359	LOC106107359	XP_013143649.1	C:GO:0016021	C:integral component of membrane		-0.404108175
308	Male_Abdomen	gene1056	LOC106106162	beta-chimaerin	beta-chimaerin	LOC106106162	XP_013142166.1	P:GO:0035556; F:GO:0046872	P:intracellular signal transduction; F:metal ion binding	signaling	-0.46012878
309	Male_Abdomen	gene1071	LOC106109628	DNA replication ATP-dependent helicase/nuclease DNA2	DNA replication ATP-dependent helicase/nuclease DNA2	LOC106109628	XP_013146671.1	F:GO:0004386; F:GO:0017108; P:GO:0033567	F:helicase activity; F:5'-flap endonuclease activity; P:DNA replication, Okazaki fragment processing	DNA replication, DNA repair	-0.575962426
310	Male_Abdomen	gene10726	LOC106107594	DNA (cytosine-5)-methyltransferase PliMCI-like	DNA (cytosine-5)-methyltransferase PliMCI-like	LOC106107594	XP_013143936.1	F:GO:0003677; F:GO:0003682; F:GO:0003886; C:GO:0005634; F:GO:0008270; P:GO:0090116	F:DNA binding; F:chromatin binding; F:DNA (cytosine-5-)-methyltransferase activity; C:nucleus; F:zinc ion binding; P:C-5 methylation of cytosine	transcription	-0.514080433
311	Male_Abdomen	gene10756	LOC106107550	THAP domain-containing protein 1-like	THAP domain-containing protein 1-like	LOC106107550	XP_013143881.1	F:GO:0003676; F:GO:0003677; F:GO:0004803; P:GO:0006313	F:nucleic acid binding; F:DNA binding; F:transposase activity; P:transposition, DNA-mediated	transcription, cell cycle, cell death	-0.160361881
312	Male_Abdomen	gene11252	LOC106108235	serine/threonine-protein phosphatase 2A regulatory subunit B'' subunit gamma-like	serine/threonine-protein phosphatase 2A regulatory subunit B'' subunit gamma-like	LOC106108235	XP_013144789.1	P:GO:0035303	P:regulation of dephosphorylation	signaling	-0.735415301
313	Male_Abdomen	gene11463	LOC106108480	uncharacterized LOC106108480	uncharacterized protein LOC106108480	LOC106108480	XP_013145103.1	F:GO:0003677; C:GO:0005634; P:GO:0006260; P:GO:0006281; P:GO:0006310	F:DNA binding; C:nucleus; P:DNA replication; P:DNA repair; P:DNA recombination		-0.418736523
314	Male_Abdomen	gene11558	LOC106108461	histone RNA hairpin-binding protein	histone RNA hairpin-binding protein	LOC106108461	XP_013145081.1	F:GO:0003729; C:GO:0005737; P:GO:0006398; F:GO:0008168; P:GO:0032259; P:GO:0051028; C:GO:0071204; F:GO:0071207	F:mRNA binding; C:cytoplasm; P:mRNA 3'-end processing by stem-loop binding and cleavage; F:methyltransferase activity; P:methylation; P:mRNA transport; C:histone pre-mRNA 3'end processing complex; F:histone pre-mRNA stem-loop binding	transcription, cell cycle	-0.387470943
315	Male_Abdomen	gene11745	LOC106108804	uncharacterized LOC106108804	uncharacterized protein LOC106108804	LOC106108804	XP_013145531.1				-0.458421981
316	Male_Abdomen	gene11947	LOC106108895	protein singed wings 2	protein singed wings 2|leucine-rich repeat protein halfway	LOC106108895	XP_013145673.1			ecdysone pathway	-0.309756682
317	Male_Abdomen	gene12167	LOC106109483	uncharacterized LOC106109483	uncharacterized protein LOC106109483	LOC106109483	XP_013146450.1				-0.484428565
318	Male_Abdomen	gene12329	LOC106109242	protein angel homolog 2-like	protein angel homolog 2-like	LOC106109242	XP_013146111.1			translation, cell cycle	-0.346707855
319	Male_Abdomen	gene12349	LOC106109149	retinoic acid receptor RXR-like	retinoic acid receptor RXR-like	LOC106109149	XP_013146008.1	F:GO:0003700; C:GO:0005634; P:GO:0006355; F:GO:0008270; F:GO:0043565	F:DNA-binding transcription factor activity; C:nucleus; P:regulation of transcription, DNA-templated; F:zinc ion binding; F:sequence-specific DNA binding	signaling	-0.358098871
320	Male_Abdomen	gene12368	LOC106109222	mpv17-like protein	mpv17-like protein	LOC106109222	XP_013146086.1	C:GO:0005829; P:GO:0015031; C:GO:0016021; C:GO:0030906; P:GO:0042147	C:cytosol; P:protein transport; C:integral component of membrane; C:retromer, cargo-selective complex; P:retrograde transport, endosome to Golgi	redox homeostasis	0.685853063
321	Male_Abdomen	gene1241	LOC106109782	ATP-binding cassette sub-family A member 5-like	ATP-binding cassette sub-family A member 5-like	LOC106109782	XP_013146848.1	F:GO:0005524; C:GO:0016021; F:GO:0016887; F:GO:0042626; P:GO:0055085	F:ATP binding; C:integral component of membrane; F:ATPase activity; F:ATPase-coupled transmembrane transporter activity; P:transmembrane transport	transport	0.623342976
322	Male_Abdomen	gene12636	LOC106109822	polycomb protein suz12-B	polycomb protein suz12-B	LOC106109822	XP_013146896.1			transcription	-0.410768218
323	Male_Abdomen	gene12761	LOC106109795	uncharacterized LOC106109795	uncharacterized protein LOC106109795	LOC106109795	XP_013146862.1	C:GO:0016021; P:GO:0055085	C:integral component of membrane; P:transmembrane transport		0.80789481
324	Male_Abdomen	gene12914	LOC106110013	chromobox protein homolog 1-like	chromobox protein homolog 1-like	LOC106110013	XP_013147143.1	C:GO:0005634	C:nucleus	chromatin organization	-0.371935242
325	Male_Abdomen	gene13050	LOC106110152	venom serine protease Bi-VSP-like	apolipoprotein(a)-like|venom serine protease Bi-VSP-like	LOC106110152	XP_013147325.1	F:GO:0004252; P:GO:0006508	F:serine-type endopeptidase activity; P:proteolysis	signaling, immune system pathway, melanin pathway	0.197730791
326	Male_Abdomen	gene13161	LOC106110221	uncharacterized LOC106110221	uncharacterized protein LOC106110221	LOC106110221	XP_013147414.1				-0.360861221
327	Male_Abdomen	gene13241	LOC106110368	putative glutathione-specific gamma-glutamylcyclotransferase 2	putative glutathione-specific gamma-glutamylcyclotransferase 2	LOC106110368	XP_013147640.1	F:GO:0003839; P:GO:0006751; F:GO:0061928	F:gamma-glutamylcyclotransferase activity; P:glutathione catabolic process; F:glutathione specific gamma-glutamylcyclotransferase activity	metabolic	0.296504904
328	Male_Abdomen	gene1744	LOC106111241	F-box-like/WD repeat-containing protein TBL1XR1	F-box-like/WD repeat-containing protein TBL1XR1	LOC106111241	XP_013148720.1			proteolysis, transcription	-0.606186303
329	Male_Abdomen	gene1863	LOC106111000	DNA replication licensing factor Mcm7	DNA replication licensing factor Mcm7	LOC106111000	XP_013148423.1	F:GO:0003677; F:GO:0003678; F:GO:0005524; C:GO:0005634; P:GO:0006270; P:GO:0007049; P:GO:0032508; C:GO:0042555	F:DNA binding; F:DNA helicase activity; F:ATP binding; C:nucleus; P:DNA replication initiation; P:cell cycle; P:DNA duplex unwinding; C:MCM complex	cell cycle, DNA replication	-0.504115405
330	Male_Abdomen	gene2003	LOC106111049	zinc finger protein 93-like	zinc finger protein 93-like	LOC106111049	XP_013148468.1	F:GO:0003676	F:nucleic acid binding	transcription	-0.510598917
331	Male_Abdomen	gene2712	LOC106111755	peroxidasin homolog	peroxidasin homolog	LOC106111755	XP_013149352.1			redox homeostasis, ECM formation	0.664564788
332	Male_Abdomen	gene277	LOC106111983	JNK-interacting protein 3	JNK-interacting protein 3	LOC106111983	XP_013149662.1	F:GO:0005078; P:GO:0043410	F:MAP-kinase scaffold activity; P:positive regulation of MAPK cascade	signaling, transport	0.736702963
333	Male_Abdomen	gene2775	LOC106111997	solute carrier family 22 member 4-like	solute carrier family 22 member 4-like	LOC106111997	XP_013149681.1	C:GO:0016021; F:GO:0022857; P:GO:0055085	C:integral component of membrane; F:transmembrane transporter activity; P:transmembrane transport	transport	0.327192545
334	Male_Abdomen	gene2841	LOC106099297	arginine kinase	arginine kinase	LOC106099297	XP_013133256.1	F:GO:0005524; F:GO:0016301; P:GO:0016310	F:ATP binding; F:kinase activity; P:phosphorylation	metabolic	-0.469861082
335	Male_Abdomen	gene3480	LOC106099939	putative inorganic phosphate cotransporter	putative inorganic phosphate cotransporter	LOC106099939	XP_013134086.1	F:GO:0005215; C:GO:0016021; P:GO:0055085	F:transporter activity; C:integral component of membrane; P:transmembrane transport	transport	0.508509674
336	Male_Abdomen	gene3636	LOC106100140	uncharacterized LOC106100140	uncharacterized protein LOC106100140	LOC106100140	XP_013134337.1				0.330576493
337	Male_Abdomen	gene3730	LOC106100108	high mobility group protein HMGI-C-like	high mobility group protein HMGI-C-like	LOC106100108	XP_013134298.1	C:GO:0000785; F:GO:0003677; C:GO:0005634; P:GO:0006355	C:chromatin; F:DNA binding; C:nucleus; P:regulation of transcription, DNA-templated	transcription, chromatin reorganization	-0.270491805
338	Male_Abdomen	gene39	LOC106102909	regulator of G-protein signaling 7-like	regulator of G-protein signaling 7-like	LOC106102909	XP_013138018.1	P:GO:0007165	P:signal transduction	signaling, transport	-0.355189592
339	Male_Abdomen	gene3910	LOC106100452	phosphatidylinositol glycan anchor biosynthesis class U protein	phosphatidylinositol glycan anchor biosynthesis class U protein	LOC106100452	XP_013134764.1	P:GO:0016255; C:GO:0042765	P:attachment of GPI anchor to protein; C:GPI-anchor transamidase complex	signaling	-0.577215332
340	Male_Abdomen	gene3944	LOC106100569	uncharacterized LOC106100569	uncharacterized protein LOC106100569	LOC106100569	XP_013134913.1				0.023223779
341	Male_Abdomen	gene4066	LOC106100799	WD repeat and HMG-box DNA-binding protein 1	WD repeat and HMG-box DNA-binding protein 1	LOC106100799	XP_013135279.1	F:GO:0003677	F:DNA binding	DNA replication	-0.701335759
342	Male_Abdomen	gene4308	LOC106100611	high mobility group protein DSP1-like	high mobility group protein DSP1-like	LOC106100611	XP_013134995.1	F:GO:0003677; C:GO:0005634	F:DNA binding; C:nucleus	transcription	-0.023775949
343	Male_Abdomen	gene4528	LOC106101138	DNA polymerase epsilon catalytic subunit A	DNA polymerase epsilon catalytic subunit A	LOC106101138	XP_013135720.1	F:GO:0000166; F:GO:0003677; F:GO:0003887; P:GO:0006260; P:GO:0006281; F:GO:0008270; C:GO:0008622; F:GO:0051539; P:GO:0071897	F:nucleotide binding; F:DNA binding; F:DNA-directed DNA polymerase activity; P:DNA replication; P:DNA repair; F:zinc ion binding; C:epsilon DNA polymerase complex; F:4 iron, 4 sulfur cluster binding; P:DNA biosynthetic process	DNA replication, DNA repair	-0.531900275
344	Male_Abdomen	gene4673	LOC106101243	dnaJ homolog subfamily B member 12	dnaJ homolog subfamily B member 12	LOC106101243	XP_013135859.1	C:GO:0016021	C:integral component of membrane	co-chaperone	0.093308977
345	Male_Abdomen	gene4824	LOC106101347	zinc finger protein 737-like	zinc finger protein 737-like	LOC106101347	XP_013135982.1	F:GO:0003676; C:GO:0005634; F:GO:0008270	F:nucleic acid binding; C:nucleus; F:zinc ion binding	DNA-binding, trasncription	-0.138350661
346	Male_Abdomen	gene4891	LOC106101438	serine protease persephone-like	serine protease persephone-like	LOC106101438	XP_013136129.1	F:GO:0004252; P:GO:0006508	F:serine-type endopeptidase activity; P:proteolysis	immune system pathway, signaling	0.660691716
347	Male_Abdomen	gene4974	LOC106101466	uncharacterized LOC106101466	uncharacterized protein LOC106101466	LOC106101466	XP_013136157.1	C:GO:0005634; P:GO:0031144; P:GO:0071630	C:nucleus; P:proteasome localization; P:nuclear protein quality control by the ubiquitin-proteasome system		-0.474215604
348	Male_Abdomen	gene5080	LOC106101645	sugar phosphate exchanger 2	sugar phosphate exchanger 2|simila to CG10069	LOC106101645	XP_013136404.1	C:GO:0016021; F:GO:0022857; P:GO:0055085	C:integral component of membrane; F:transmembrane transporter activity; P:transmembrane transport	transport	0.715485254
349	Male_Abdomen	gene5396	LOC106102033	hsc70-interacting protein-like	hsc70-interacting protein-like	LOC106102033	XP_013136878.1	F:GO:0046983	F:protein dimerization activity	chaperone	-0.474798121
350	Male_Abdomen	gene5541	LOC106102194	uncharacterized LOC106102194	uncharacterized protein LOC106102194	LOC106102194	XP_013137060.1	P:GO:0051225; C:GO:0070652	P:spindle assembly; C:HAUS complex		-0.304533398
351	Male_Abdomen	gene6069	LOC106102645	DNA replication licensing factor MCM3	DNA replication licensing factor MCM3	LOC106102645	XP_013137640.1	F:GO:0003677; F:GO:0004386; F:GO:0005524; C:GO:0005634; P:GO:0006270; C:GO:0042555	F:DNA binding; F:helicase activity; F:ATP binding; C:nucleus; P:DNA replication initiation; C:MCM complex	DNA replication, cell proliferation	-0.496174075
352	Male_Abdomen	gene6072	LOC106102646	zinc finger protein 184-like	zinc finger protein 184-like	LOC106102646	XP_013137641.1	F:GO:0003676	F:nucleic acid binding	DNA-binding, trasncription	-0.215283247
353	Male_Abdomen	gene6122	LOC106102756	uncharacterized LOC106102756	uncharacterized protein LOC106102756	LOC106102756	XP_013137780.1				-0.447761672
354	Male_Abdomen	gene6195	LOC106102858	ubiquitin-conjugating enzyme E2 T-like	ubiquitin-conjugating enzyme E2 T-like	LOC106102858	XP_013137908.1			proteolysis, DNA repair	-0.503322403
355	Male_Abdomen	gene6331	LOC106102940	DNA replication licensing factor Mcm6	DNA replication licensing factor Mcm6	LOC106102940	XP_013138015.1	F:GO:0003677; F:GO:0003678; F:GO:0005524; C:GO:0005634; P:GO:0006270; P:GO:0032508; C:GO:0042555	F:DNA binding; F:DNA helicase activity; F:ATP binding; C:nucleus; P:DNA replication initiation; P:DNA duplex unwinding; C:MCM complex	DNA replication	-0.604531579
356	Male_Abdomen	gene6364	LOC106103026	solute carrier family 25 member 44	solute carrier family 25 member 44	LOC106103026	XP_013138113.1	C:GO:0016021; F:GO:0022857; P:GO:0055085	C:integral component of membrane; F:transmembrane transporter activity; P:transmembrane transport	transport	0.521245692
357	Male_Abdomen	gene6435	LOC106103021	ribonuclease H2 subunit A	ribonuclease H2 subunit A	LOC106103021	XP_013138105.1	F:GO:0003723; F:GO:0004523; P:GO:0090502	F:RNA binding; F:RNA-DNA hybrid ribonuclease activity; P:RNA phosphodiester bond hydrolysis, endonucleolytic	DNA replication	-0.761967907
358	Male_Abdomen	gene6497	LOC106103093	uncharacterized LOC106103093	uncharacterized protein LOC106103093	LOC106103093	XP_013138212.1	C:GO:0016021	C:integral component of membrane		0.391610278
359	Male_Abdomen	gene6537	LOC106103171	N-acetyltransferase ESCO1	N-acetyltransferase ESCO1	LOC106103171	XP_013138311.1	F:GO:0016740	F:transferase activity	cell division, cell cycle	-0.418389569
360	Male_Abdomen	gene6891	LOC106103740	protein timeless homolog	protein timeless homolog	LOC106103740	XP_013139047.1			DNA replication, circadian clock, DNA repair, cell morphogenesis	-0.619659492
361	Male_Abdomen	gene6945	LOC106103631	poly(rC)-binding protein 3	poly(rC)-binding protein 3	LOC106103631	XP_013138872.1	F:GO:0003723	F:RNA binding	DNA-binding, trasncription	-0.560372994
362	Male_Abdomen	gene70	LOC106102342	uncharacterized LOC106102342	uncharacterized protein LOC106102342	LOC106102342	XP_013137274.1	P:GO:0006401; C:GO:0032299	P:RNA catabolic process; C:ribonuclease H2 complex		-0.437788451
363	Male_Abdomen	gene713	LOC106105194	D-glucuronyl C5-epimerase	D-glucuronyl C5-epimerase	LOC106105194	XP_013140920.1	P:GO:0015012; F:GO:0047464	P:heparan sulfate proteoglycan biosynthetic process; F:heparosan-N-sulfate-glucuronate 5-epimerase activity	metabolic, cell motility	-0.439146555
364	Male_Abdomen	gene7427	LOC106104173	deoxyuridine 5'-triphosphate nucleotidohydrolase	deoxyuridine 5'-triphosphate nucleotidohydrolase	LOC106104173	XP_013139579.1	F:GO:0004170; P:GO:0046080	F:dUTP diphosphatase activity; P:dUTP metabolic process	metabolic	-0.339997423
365	Male_Abdomen	gene7532	LOC106104059	uncharacterized LOC106104059	uncharacterized protein LOC106104059	LOC106104059	XP_013139450.1	F:GO:0004601; P:GO:0006979; F:GO:0020037; C:GO:0042600; P:GO:0055114; P:GO:0098869	F:peroxidase activity; P:response to oxidative stress; F:heme binding; C:chorion; P:oxidation-reduction process; P:cellular oxidant detoxification		0.611296929
366	Male_Abdomen	gene7638	LOC106104343	DNA replication licensing factor mcm5	DNA replication licensing factor mcm5	LOC106104343	XP_013139827.1	F:GO:0003688; F:GO:0004386; F:GO:0005524; C:GO:0005634; P:GO:0006270; C:GO:0042555	F:DNA replication origin binding; F:helicase activity; F:ATP binding; C:nucleus; P:DNA replication initiation; C:MCM complex	DNA replication	-0.578329039
367	Male_Abdomen	gene7814	LOC106104639	trimethylguanosine synthase	trimethylguanosine synthase	LOC106104639	XP_013140195.1	P:GO:0001510; F:GO:0008168; P:GO:0009452	P:RNA methylation; F:methyltransferase activity; P:7-methylguanosine RNA capping	transcription	-0.523034175
368	Male_Abdomen	gene7888	LOC106104529	uncharacterized LOC106104529	uncharacterized protein LOC106104529	LOC106104529	XP_013140059.1	F:GO:0008168; P:GO:0032259	F:methyltransferase activity; P:methylation		-0.615208226
369	Male_Abdomen	gene8268	LOC106105013	CD151 antigen-like	CD151 antigen-like	LOC106105013	XP_013140667.1	C:GO:0016021	C:integral component of membrane	cell adhesion, cell migration	0.242936549
370	Male_Abdomen	gene8300	LOC106105051	uncharacterized LOC106105051	uncharacterized protein LOC106105051	LOC106105051	XP_013140724.1				-0.142188812
371	Male_Abdomen	gene8375	LOC106105211	probable histone-binding protein Caf1	probable histone-binding protein Caf1	LOC106105211	XP_013140937.1	C:GO:0005634	C:nucleus	chromatin organization, transcription	-0.409397874
372	Male_Abdomen	gene8481	LOC106105213	tyrosine-protein phosphatase non-receptor type 13-like	tyrosine-protein phosphatase non-receptor type 13-like	LOC106105213	XP_013140941.1	C:GO:0005856	C:cytoskeleton	cell death, signaling	-0.234925682
373	Male_Abdomen	gene8586	LOC106105487	serine/arginine repetitive matrix protein 1	serine/arginine repetitive matrix protein 1	LOC106105487	XP_013141276.1	P:GO:0006397	P:mRNA processing	splicing	-0.419284824
374	Male_Abdomen	gene8695	LOC106105466	2-oxoglutarate dehydrogenase, mitochondrial	2-oxoglutarate dehydrogenase, mitochondrial	LOC106105466	XP_013141237.1			metabolic	0.540823858
375	Male_Abdomen	gene8836	LOC106105470	GPI mannosyltransferase 3	GPI mannosyltransferase 3	LOC106105470	XP_013141247.1	F:GO:0000030; C:GO:0005789; P:GO:0006506; C:GO:0016021; P:GO:0097502	F:mannosyltransferase activity; C:endoplasmic reticulum membrane; P:GPI anchor biosynthetic process; C:integral component of membrane; P:mannosylation	signaling	-0.51616711
376	Male_Abdomen	gene8956	LOC106105753	flocculation protein FLO11-like	flocculation protein FLO11-like|muscle M-line assembly protein unc-89-like	LOC106105753	XP_013141642.1			cell adhesion, development, biofilm formation	-0.531906063
377	Male_Abdomen	gene9121	LOC106105876	E3 ubiquitin-protein ligase RNF220	E3 ubiquitin-protein ligase RNF220	LOC106105876	XP_013141786.1	F:GO:0004842; P:GO:0016567; F:GO:0016874; F:GO:0046872	F:ubiquitin-protein transferase activity; P:protein ubiquitination; F:ligase activity; F:metal ion binding	proteolysis, signaling	-0.539716383
378	Male_Abdomen	gene9178	LOC106105981	nucleolin	nucleolin	LOC106105981	XP_013141953.1			transcription, chromatin organization	-0.166730737
379	Male_Abdomen	gene9187	LOC106105865	TRAF3-interacting protein 1-like	TRAF3-interacting protein 1-like	LOC106105865	XP_013141775.1			transcription, cytoskeleton organization	-0.230678098
380	Male_Abdomen	gene9285	LOC106106112	myoneurin-like	myoneurin-like	LOC106106112	XP_013142098.1	F:GO:0003677; C:GO:0005634; F:GO:0008270	F:DNA binding; C:nucleus; F:zinc ion binding	DNA-binding, trasncription	-0.530537918
381	Male_Abdomen	gene935	LOC106107337	uncharacterized LOC106107337	uncharacterized protein LOC106107337	LOC106107337	XP_013143616.1	C:GO:0016021	C:integral component of membrane		0.586155386
382	Male_Abdomen	gene9484	LOC106106299	glutathione S-transferase 1, isoform D-like	glutathione S-transferase 1, isoform D-like	LOC106106299	XP_013142316.1	F:GO:0016740	F:transferase activity	redox homeostasis	-0.123090202
383	Male_Abdomen	gene9487	LOC106106286	glutathione S-transferase 1, isoform D-like	glutathione S-transferase 1, isoform D-like|glutathione S-transferase 1-1-like	LOC106106286	XP_013142294.1	F:GO:0016740	F:transferase activity	redox homeostasis	-0.455246453
384	Male_Abdomen	gene9622	LOC106106635	la-related protein 7	la-related protein 7	LOC106106635	XP_013142702.1	F:GO:0003723; C:GO:0005634; P:GO:0006396; C:GO:1990904	F:RNA binding; C:nucleus; P:RNA processing; C:ribonucleoprotein complex	transcription	-0.375063338
385	Male_Abdomen	gene9983	LOC106107421	exocyst complex component 6	exocyst complex component 6	LOC106107421	XP_013143726.1	C:GO:0000145; P:GO:0006904	C:exocyst; P:vesicle docking involved in exocytosis	vesicle dynamics	-0.121377571
386	Male_Abdomen	gene9996	LOC106107272	dihydropyrimidine dehydrogenase [NADP(+)]	dihydropyrimidine dehydrogenase [NADP(+)]	LOC106107272	XP_013143507.1	F:GO:0004152; C:GO:0005737; P:GO:0006207; F:GO:0017113; P:GO:0019483; F:GO:0051539; P:GO:0055114	F:dihydroorotate dehydrogenase activity; C:cytoplasm; P:'de novo' pyrimidine nucleobase biosynthetic process; F:dihydropyrimidine dehydrogenase (NADP+) activity; P:beta-alanine biosynthetic process; F:4 iron, 4 sulfur cluster binding; P:oxidation-reduction process	metabolic	0.579996019
387	Male_Wings	gene10172	LOC106107294	WD repeat domain phosphoinositide-interacting protein 3-like	WD repeat domain phosphoinositide-interacting protein 3-like					autophagy	-0.573814607
388	Male_Wings	gene10505	LOC106107155	loss of heterozygosity 12 chromosomal region 1 protein homolog	loss of heterozygosity 12 chromosomal region 1 protein homolog					organelle transport	-0.383006396
389	Male_Wings	gene10791	LOC106107860	protein OPI10 homolog	protein OPI10 homolog					protein transport	0.524947475
390	Male_Wings	gene1088	LOC106108319	jmjC domain-containing histone demethylation protein 1	jmjC domain-containing histone demethylation protein 1					histone modification	0.72755547
391	Male_Wings	gene11092	LOC106107831	retinal homeobox protein Rx1-like	retinal homeobox protein Rx1-like					eye development	0.561638054
392	Male_Wings	gene11264	LOC106108209	chymotrypsin-1-like	chymotrypsin-1-like					proteolysis	0.291323873
393	Male_Wings	gene11600	LOC106108441	protein phosphatase PTC7 homolog	protein phosphatase PTC7 homolog					proteolysis	0.548322288
394	Male_Wings	gene11647	LOC106108448	uncharacterized LOC106108448	uncharacterized protein LOC106108448						0.661976806
395	Male_Wings	gene11712	LOC106108752	RNA polymerase-associated protein Rtf1-like	RNA polymerase-associated protein Rtf1-like						0.566540948
396	Male_Wings	gene11792	LOC106108847	Golgi pH regulator	Golgi pH regulator					transport	0.401545264
397	Male_Wings	gene12151	LOC106109422	uncharacterized LOC106109422	uncharacterized protein LOC106109422						0.231875867
398	Male_Wings	gene1229	LOC106105995	uncharacterized LOC106105995	uncharacterized protein LOC106105995						0.741849873
399	Male_Wings	gene12513	LOC106109567	uncharacterized LOC106109567	uncharacterized protein LOC106109567						0.698648035
400	Male_Wings	gene12517	LOC106109573	zinc finger protein 43-like	zinc finger protein 43-like					transcription	-0.519996997
401	Male_Wings	gene12570	LOC106109591	uncharacterized LOC106109591							0.648587401
402	Male_Wings	gene12921	LOC106109967	uncharacterized LOC106109967	uncharacterized protein LOC106109967						0.418747268
403	Male_Wings	gene12986	LOC106110081	E3 ubiquitin-protein ligase MYCBP2-like	E3 ubiquitin-protein ligase MYCBP2-like					proteolysis, transcription, circadian clock	0.725280064
404	Male_Wings	gene12996	LOC106110082	period circadian protein	period circadian protein					circadian clock	-0.434454599
405	Male_Wings	gene13085	LOC106110145	protein tipE	protein tipE					transport, stress response, wing song in Drosophila	0.525589242
406	Male_Wings	gene2307	LOC106111503	transmembrane protein 87B	transmembrane protein 87B					transport	-0.555391186
407	Male_Wings	gene2532	LOC106111974	uncharacterized LOC106111974	uncharacterized protein LOC106111974						0.282556687
408	Male_Wings	gene2859	LOC106112011	kinesin-like protein KIF21A	kinesin-like protein KIF21A					transport	-0.409668826
409	Male_Wings	gene288	LOC106099306	uncharacterized LOC106099306							0.404931953
410	Male_Wings	gene3174	LOC106099843	probable nuclear hormone receptor HR38	probable nuclear hormone receptor HR38					metamorphosis	0.618063334
411	Male_Wings	gene323	LOC106099635	carboxypeptidase B-like	carboxypeptidase B-like					proteolysis	0.208296165
412	Male_Wings	gene3359	LOC106099632	zinc finger protein Xfin-like	zinc finger protein Xfin-like					post-translation regulation	0.742502535
413	Male_Wings	gene3385	LOC106099746	L-threonine 3-dehydrogenase, mitochondrial	L-threonine 3-dehydrogenase, mitochondrial					metabolism	-0.435886019
414	Male_Wings	gene3541	LOC106100059	serine hydrolase-like protein 2	serine hydrolase-like protein 2					metabolism	-0.473725218
415	Male_Wings	gene3609	LOC106100074	elongation of very long chain fatty acids protein AAEL008004-like	elongation of very long chain fatty acids protein AAEL008004-like					metabolism	0.74267939
416	Male_Wings	gene3625	LOC106100242	uncharacterized LOC106100242	uncharacterized protein LOC106100242						0.432432434
417	Male_Wings	gene3933	LOC106100669	carboxylesterase 1C	carboxylesterase 1C|neuroligin-4, X-linked					metabolism	-0.385713105
418	Male_Wings	gene3991	LOC106100337	uncharacterized LOC106100337	uncharacterized protein LOC106100337						-0.320465822
419	Male_Wings	gene4057	LOC106100814	basic salivary proline-rich protein 1	basic salivary proline-rich protein 1						0.318869391
420	Male_Wings	gene4160	LOC106100706	soma ferritin-like	soma ferritin-like					iron homeostasis	0.467557072
421	Male_Wings	gene4254	LOC106100713	proton-coupled amino acid transporter 4-like	proton-coupled amino acid transporter 4-like						-0.513148384
422	Male_Wings	gene4405	LOC106101076	uncharacterized LOC106101076	uncharacterized protein LOC106101076						0.737993898
423	Male_Wings	gene4469	LOC106101039	uncharacterized LOC106101039	uncharacterized protein LOC106101039						-0.468124382
424	Male_Wings	gene4694	LOC106101253	zinc finger protein 420-like	zinc finger protein 420-like					transcription	-0.511096023
425	Male_Wings	gene4796	LOC106101411	uncharacterized LOC106101411	uncharacterized protein LOC106101411						0.597526624
426	Male_Wings	gene4801	LOC106101279	CLIP-associating protein-like	CLIP-associating protein-like					cell morphogenesis and cell division	0.73487216
427	Male_Wings	gene4803	LOC106101363	CLIP-associating protein-like	CLIP-associating protein-like					cell morphogenesis and cell division	0.831201407
428	Male_Wings	gene4804	LOC106101362	CLIP-associating protein-like	CLIP-associating protein-like					cell morphogenesis and cell division	0.809927484
429	Male_Wings	gene4954	LOC106101495	uncharacterized LOC106101495	LOW QUALITY PROTEIN: uncharacterized protein LOC106101495						-0.632711334
430	Male_Wings	gene5010	LOC106101615	protein kinase 4-like	protein kinase 4-like					signaling	0.439169621
431	Male_Wings	gene526	LOC106101281	bifunctional heparan sulfate N-deacetylase/N-sulfotransferase	bifunctional heparan sulfate N-deacetylase/N-sulfotransferase					metabolism, signaling	0.314083023
432	Male_Wings	gene5371	LOC106101992	aminoacylase-1-like	aminoacylase-1-like					metabolism	0.483578151
433	Male_Wings	gene5383	LOC106102007	probable protein S-acyltransferase 23	probable protein S-acyltransferase 23					metabolism	0.575693822
434	Male_Wings	gene5696	LOC106102088	follistatin-A	follistatin-A					signaling, cell differentiation, dorso-ventral patterning	0.242918692
435	Male_Wings	gene6008	LOC106102626	synaptic vesicle glycoprotein 2B-like	synaptic vesicle glycoprotein 2B-like					signaling, transport	0.783797061
436	Male_Wings	gene6077	LOC106102647	F-box only protein 9	F-box only protein 9					proteolysis	-0.538108103
437	Male_Wings	gene6156	LOC106102887	SOSS complex subunit B homolog	SOSS complex subunit B homolog					DNA repair	0.495231282
438	Male_Wings	gene630	LOC106102944	acetyl-coenzyme A synthetase	acetyl-coenzyme A synthetase					metabolism	-0.220040841
439	Male_Wings	gene6739	LOC106103352	retinal rod rhodopsin-sensitive cGMP 3',5'-cyclic phosphodiesterase subunit delta	retinal rod rhodopsin-sensitive cGMP 3',5'-cyclic phosphodiesterase subunit delta					signaling	-0.475237839
440	Male_Wings	gene7002	LOC106103696	SH3 domain-containing kinase-binding protein 1-like	SH3 domain-containing kinase-binding protein 1-like					signaling, cytoskeletal reorganization	0.678984463
441	Male_Wings	gene7105	LOC106103720	calcium-binding mitochondrial carrier protein Aralar1	calcium-binding mitochondrial carrier protein Aralar1					metabolism, transport	0.500551115
442	Male_Wings	gene7179	LOC106103826	synaptotagmin-16	synaptotagmin-16					vesicle dynamics	0.333900658
443	Male_Wings	gene7207	LOC106103883	dynein heavy chain 1, axonemal-like	dynein heavy chain 1, axonemal-like						0.720059873
444	Male_Wings	gene7372	LOC106104249	endochitinase	endochitinase|chitinase 5					metabolism	-0.398901905
445	Male_Wings	gene790	LOC106105086	23 kDa integral membrane protein-like	23 kDa integral membrane protein-like						-0.528398227
446	Male_Wings	gene7955	LOC106104657	purine nucleoside phosphorylase	purine nucleoside phosphorylase					metabolism	0.520287738
447	Male_Wings	gene7996	LOC106104791	protein sidekick-1-like	protein sidekick-1-like					cell adhesion	0.782409487
448	Male_Wings	gene8004	LOC106104710	DENN domain-containing protein 4C	DENN domain-containing protein 4C					transport	0.762653255
449	Male_Wings	gene8075	LOC106104914	DET1 homolog	DET1 homolog					proteolysis	-0.424664481
450	Male_Wings	gene8112	LOC106104896	tumor necrosis factor, alpha-induced protein 8-like protein 2 A	tumor necrosis factor, alpha-induced protein 8-like protein 2 A					cell death	0.430061593
451	Male_Wings	gene8275	LOC106104996	protein scalloped	LOW QUALITY PROTEIN: protein scalloped					signaling, developmental pathway, gene expression in wings	0.768220719
452	Male_Wings	gene8291	LOC106105039	bumetanide-sensitive sodium-(potassium)-chloride cotransporter	bumetanide-sensitive sodium-(potassium)-chloride cotransporter						0.542448048
453	Male_Wings	gene832	LOC106104372	annexin B9-like	annexin B9-like					vesicle dynamics	0.449368298
454	Male_Wings	gene8401	LOC106105121	beta-1,4-N-acetylgalactosaminyltransferase bre-4-like	beta-1,4-N-acetylgalactosaminyltransferase bre-4-like						0.305239469
455	Male_Wings	gene8486	LOC106105100	F-box/LRR-repeat protein 15	F-box/LRR-repeat protein 15					proteolysis	-0.568021353
456	Male_Wings	gene8508	LOC106105190	sialin	sialin						0.678583372
457	Male_Wings	gene8537	LOC106105300	solute carrier family 12 member 1-like	solute carrier family 12 member 1-like						0.311520351
458	Male_Wings	gene8591	LOC106105314	substance-K receptor-like	substance-K receptor-like					signaling	0.45909771
459	Male_Wings	gene8842	LOC106105502	SH3 domain-containing RING finger protein 3-like	SH3 domain-containing RING finger protein 3-like					proteolysis	0.857095629
460	Male_Wings	gene9288	LOC106106089	facilitated trehalose transporter Tret1-2 homolog	facilitated trehalose transporter Tret1-2 homolog					transport	0.793882904
461	Male_Wings	gene9383	LOC106106247	protein toll-like	protein toll-like					signaling, dorso-ventral patterning, cell adhesion, immunity	0.67878848
462	Male_Wings	gene9539	LOC106106499	out at first protein	out at first protein					development, neurogenesis, hatching	-0.560298607
463	Male_Wings	gene964	LOC106107911	uncharacterized LOC106107911	uncharacterized protein LOC106107911						0.455663306
464	Male_Wings	gene9959	LOC106107338	vacuolar protein sorting-associated protein 18 homolog	vacuolar protein sorting-associated protein 18 homolog					vesicle dynamics, autophagy	-0.543808427
465	Male_Wings	gene9965	LOC106107253	TATA-binding protein-associated factor 172	TATA-binding protein-associated factor 172					transcription	0.878573908
