# Supplementary material for: Tissue-specific developmental regulation and isoform usage underlie the role of doublesex in sex differentiation and mimicry in Papilio swallowtails
Source: R Soc Open Sci. 2020 Sep 30;7(9):200792. doi: 10.1098/rsos.200792 (PMC7540742; doi:10.1098/rsos.200792)
Supplement: TableS5_WGCNATargetsWMotif.csv [file rsos200792supp4.csv]

	Tissue	GeneList	LOC	Annotation	Additional.info	LOC.1	Protein	GO.no	GO	Function
1	Female_wings	gene10039	LOC106107173	zinc finger protein 271-like	zinc finger protein 271-like|zinc finger protein 569-like|zinc finger protein 813-like|zinc finger protein 816-like	LOC106107173	XP_013143352.1	F:GO:0003676	F:nucleic acid binding	DNA-binding
2	Female_wings	gene10105	LOC106106841	transcription initiation factor TFIID subunit 1	transcription initiation factor TFIID subunit 1	LOC106106841	XP_013142953.1	F:GO:0003677; F:GO:0003743; P:GO:0006413	F:DNA binding; F:translation initiation factor activity; P:translational initiation	Transcription
3	Female_wings	gene10293	LOC106106894	uncharacterized LOC106106894	uncharacterized protein LOC106106894	LOC106106894	XP_013143006.1	F:GO:0004672; F:GO:0005524; P:GO:0006468	F:protein kinase activity; F:ATP binding; P:protein phosphorylation
4	Female_wings	gene10365	LOC106107492	galactokinase-like	galactokinase-like	LOC106107492	XP_013143821.1	F:GO:0004335; F:GO:0005524; F:GO:0005534; C:GO:0005737; P:GO:0006012; P:GO:0046835	F:galactokinase activity; F:ATP binding; F:galactose binding; C:cytoplasm; P:galactose metabolic process; P:carbohydrate phosphorylation	Metabolic
5	Female_wings	gene10422	LOC106107263	serine/threonine-protein kinase par-1-like	serine/threonine-protein kinase par-1-like	LOC106107263	XP_013143496.1	F:GO:0004674; F:GO:0005524; P:GO:0006468	F:protein serine/threonine kinase activity; F:ATP binding; P:protein phosphorylation	Cell division
6	Female_wings	gene10451	LOC106107374	SID1 transmembrane family member 1-like	SID1 transmembrane family member 1-like	LOC106107374	XP_013143663.1	C:GO:0016021; P:GO:0033227; F:GO:0051033	C:integral component of membrane; P:dsRNA transport; F:RNA transmembrane transporter activity	DNA-binding, Transport
7	Female_wings	gene10452	LOC106107328	protein son of sevenless	protein son of sevenless	LOC106107328	XP_013143597.1	C:GO:0000786; F:GO:0003677; F:GO:0005089; C:GO:0005634; P:GO:0035023; F:GO:0046982	C:nucleosome; F:DNA binding; F:Rho guanyl-nucleotide exchange factor activity; C:nucleus; P:regulation of Rho protein signal transduction; F:protein heterodimerization activity	Signaling, cell differentiation
8	Female_wings	gene10583	LOC106107646	insulin-degrading enzyme	insulin-degrading enzyme	LOC106107646	XP_013144046.1	F:GO:0009055; F:GO:0020037; P:GO:0022900; F:GO:0046872	F:electron transfer activity; F:heme binding; P:electron transport chain; F:metal ion binding	Proteolysis, metabolic
9	Female_wings	gene10739	LOC106107615	mediator of RNA polymerase II transcription subunit 1	mediator of RNA polymerase II transcription subunit 1	LOC106107615	XP_013143998.1	F:GO:0003712; P:GO:0006357; C:GO:0016592	F:transcription coregulator activity; P:regulation of transcription by RNA polymerase II; C:mediator complex	Transcription
10	Female_wings	gene10937	LOC106107787	probable E3 ubiquitin-protein ligase HERC2	probable E3 ubiquitin-protein ligase HERC2	LOC106107787	XP_013144245.1	F:GO:0004842; P:GO:0016567; F:GO:0016874; F:GO:0046872	F:ubiquitin-protein transferase activity; P:protein ubiquitination; F:ligase activity; F:metal ion binding	Proteolysis, DNA repair
11	Female_wings	gene11347	LOC106108331	protein AF-10	protein AF-10|uncharacterized protein F54F2.2, isoform a	LOC106108331	XP_013144923.1	F:GO:0046872	F:metal ion binding	Transcription
12	Female_wings	gene11393	LOC106108379	uncharacterized LOC106108379		NA	NA	NA	NA
13	Female_wings	gene11403	LOC106108380	large proline-rich protein BAG6-like	large proline-rich protein BAG6-like	LOC106108380	XP_013144995.1			Chaperone
14	Female_wings	gene11404	LOC106108381	uncharacterized LOC106108381	uncharacterized protein LOC106108381	LOC106108381	XP_013144996.1
15	Female_wings	gene11472	LOC106108568	transcription elongation factor SPT6	transcription elongation factor SPT6	LOC106108568	XP_013145231.1	F:GO:0003677; F:GO:0003746; C:GO:0005634; P:GO:0006414; P:GO:0032968	F:DNA binding; F:translation elongation factor activity; C:nucleus; P:translational elongation; P:positive regulation of transcription elongation from RNA polymerase II promoter	Transcription
16	Female_wings	gene11487	LOC106108476	transmembrane protein 203	transmembrane protein 203	LOC106108476	XP_013145098.1	C:GO:0016021	C:integral component of membrane	Calcium signaling
17	Female_wings	gene11526	LOC106108559	matrix metalloproteinase-25-like	matrix metalloproteinase-25-like	LOC106108559	XP_013145221.1	F:GO:0004222; P:GO:0006508; F:GO:0008270; C:GO:0016021; C:GO:0031012	F:metalloendopeptidase activity; P:proteolysis; F:zinc ion binding; C:integral component of membrane; C:extracellular matrix	Tissue remodelling
18	Female_wings	gene11582	LOC106108628	biogenesis of lysosome-related organelles complex 1 subunit 1	biogenesis of lysosome-related organelles complex 1 subunit 1	LOC106108628	XP_013145336.1	F:GO:0008478; P:GO:0009443; P:GO:0016310; C:GO:0031083	F:pyridoxal kinase activity; P:pyridoxal 5'-phosphate salvage; P:phosphorylation; C:BLOC-1 complex	cell organelle formation, vesicle dynamics
19	Female_wings	gene11709	LOC106108688	nephrin	nephrin	LOC106108688	XP_013145400.1	C:GO:0016020	C:membrane	cytoskeletal organization, cell adhesion
20	Female_wings	gene11712	LOC106108752	RNA polymerase-associated protein Rtf1-like	RNA polymerase-associated protein Rtf1-like	LOC106108752	XP_013145466.1	F:GO:0003677; P:GO:0006368; P:GO:0016570; C:GO:0016593	F:DNA binding; P:transcription elongation from RNA polymerase II promoter; P:histone modification; C:Cdc73/Paf1 complex	Transcription
21	Female_wings	gene11752	LOC106108812	uncharacterized LOC106108812	uncharacterized protein LOC106108812	LOC106108812	XP_013145541.1	C:GO:0016021	C:integral component of membrane
22	Female_wings	gene11835	LOC106108935	uncharacterized LOC106108935	uncharacterized protein LOC106108935	LOC106108935	XP_013145751.1
23	Female_wings	gene11915	LOC106108881	CCR4-NOT transcription complex subunit 3	CCR4-NOT transcription complex subunit 3	LOC106108881	XP_013145646.1	C:GO:0005634; P:GO:0006355; C:GO:0030015	C:nucleus; P:regulation of transcription, DNA-templated; C:CCR4-NOT core complex	translation repression
24	Female_wings	gene1226	LOC106109430	uncharacterized LOC106109430	uncharacterized protein LOC106109430	LOC106109430	XP_013146389.1	F:GO:0008270	F:zinc ion binding
25	Female_wings	gene12319	LOC106109144	kinase D-interacting substrate of 220 kDa-like	kinase D-interacting substrate of 220 kDa-like	LOC106109144	XP_013146002.1	C:GO:0016021; F:GO:0016301; P:GO:0016310	C:integral component of membrane; F:kinase activity; P:phosphorylation	signaling, cell death
26	Female_wings	gene12366	LOC106109151	splicing factor 3B subunit 1	splicing factor 3B subunit 1	LOC106109151	XP_013146010.1	P:GO:0000245; F:GO:0003729	P:spliceosomal complex assembly; F:mRNA binding	Transcription, splicing
27	Female_wings	gene12539	LOC106109602	juvenile hormone esterase-like	juvenile hormone esterase-like|alpha-esterase-7	LOC106109602	XP_013146621.1	F:GO:0016787	F:hydrolase activity	metamorphosis
28	Female_wings	gene12603	LOC106109646	protein LSM14 homolog A	protein LSM14 homolog A	LOC106109646	XP_013146684.1			cell organelle formation
29	Female_wings	gene12761	LOC106109795	uncharacterized LOC106109795	uncharacterized protein LOC106109795	LOC106109795	XP_013146862.1	C:GO:0016021; P:GO:0055085	C:integral component of membrane; P:transmembrane transport
30	Female_wings	gene12772	LOC106109681	uncharacterized LOC106109681	uncharacterized protein LOC106109681	LOC106109681	XP_013146720.1	F:GO:0003682; P:GO:0030154	F:chromatin binding; P:cell differentiation
31	Female_wings	gene12992	LOC106110068	protein furry	LOW QUALITY PROTEIN: protein furry	LOC106110068	XP_013147208.1			Cell division
32	Female_wings	gene13127	LOC106110240	laminin subunit gamma-1	laminin subunit gamma-1|laminin B2	LOC106110240	XP_013147438.1			Tissue remodelling
33	Female_wings	gene13129	LOC106110239	laminin subunit alpha	laminin subunit alpha	LOC106110239	XP_013147437.1	P:GO:0007155	P:cell adhesion	Tissue remodelling
34	Female_wings	gene13205	LOC106110343	trithorax group protein osa-like	trithorax group protein osa-like	LOC106110343	XP_013147586.1	F:GO:0003677; P:GO:0006338; C:GO:0070603	F:DNA binding; P:chromatin remodeling; C:SWI/SNF superfamily-type complex	embryonic segmetation, development of notum and wing margin
35	Female_wings	gene13298	LOC106110399	ataxin-8-like	ataxin-8-like	LOC106110399	XP_013147678.1	F:GO:0003676	F:nucleic acid binding
36	Female_wings	gene13356	LOC106110419	baculoviral IAP repeat-containing protein 6	LOW QUALITY PROTEIN: baculoviral IAP repeat-containing protein 6	LOC106110419	XP_013147698.1	F:GO:0004842; P:GO:0006915; P:GO:0016567; P:GO:0032465	F:ubiquitin-protein transferase activity; P:apoptotic process; P:protein ubiquitination; P:regulation of cytokinesis	cell death, proteolysis
37	Female_wings	gene13385	LOC106110502	homeobox protein prospero	homeobox protein prospero	LOC106110502	XP_013147810.1	F:GO:0003677; P:GO:0006355	F:DNA binding; P:regulation of transcription, DNA-templated	cell differentiation
38	Female_wings	gene1362	LOC106110506	transcriptional repressor p66-alpha	transcriptional repressor p66-alpha	LOC106110506	XP_013147821.1	P:GO:0000122	P:negative regulation of transcription by RNA polymerase II	transcription
39	Female_wings	gene1386	LOC106110584	attacin-like	attacin-like	LOC106110584	XP_013147919.1	C:GO:0005615; P:GO:0019731	C:extracellular space; P:antibacterial humoral response	immune system pathways
40	Female_wings	gene1646	LOC106110871	estradiol 17-beta-dehydrogenase 11-like	estradiol 17-beta-dehydrogenase 11-like	LOC106110871	XP_013148269.1	C:GO:0016021	C:integral component of membrane	metabolic, steroid pathway
41	Female_wings	gene1693	LOC106110838	uncharacterized LOC106110838	uncharacterized protein LOC106110838	LOC106110838	XP_013148227.1	F:GO:0016301; P:GO:0016310	F:kinase activity; P:phosphorylation
42	Female_wings	gene1746	LOC106110967	probable ubiquitin carboxyl-terminal hydrolase FAF-X	probable ubiquitin carboxyl-terminal hydrolase FAF-X	LOC106110967	XP_013148390.1	P:GO:0006511; P:GO:0016579; F:GO:0036459	P:ubiquitin-dependent protein catabolic process; P:protein deubiquitination; F:thiol-dependent ubiquitinyl hydrolase activity	proteolysis, cell migration, mitosis
43	Female_wings	gene1771	LOC106111122	E3 ubiquitin-protein ligase UBR5	E3 ubiquitin-protein ligase UBR5|E3 ubiquitin-protein ligase hyd	LOC106111122	XP_013148558.1	F:GO:0003723; F:GO:0004842; F:GO:0008270; P:GO:0016567; F:GO:0016874; F:GO:0043130	F:RNA binding; F:ubiquitin-protein transferase activity; F:zinc ion binding; P:protein ubiquitination; F:ligase activity; F:ubiquitin binding	proteolysis, cell cycle, DNA damage response
44	Female_wings	gene1813	LOC106110987	mediator of RNA polymerase II transcription subunit 12-like	mediator of RNA polymerase II transcription subunit 12-like	LOC106110987	XP_013148410.1	F:GO:0003712; P:GO:0006357; C:GO:0016592	F:transcription coregulator activity; P:regulation of transcription by RNA polymerase II; C:mediator complex	transcription
45	Female_wings	gene2003	LOC106111049	zinc finger protein 93-like	zinc finger protein 93-like	LOC106111049	XP_013148468.1	F:GO:0003676	F:nucleic acid binding	transcription
46	Female_wings	gene2081	LOC106111274	uncharacterized LOC106111274	uncharacterized protein LOC106111274	LOC106111274	XP_013148754.1
47	Female_wings	gene2132	LOC106111312	pyrroline-5-carboxylate reductase-like	pyrroline-5-carboxylate reductase-like	LOC106111312	XP_013148791.1	F:GO:0004735; P:GO:0006561; P:GO:0055114	F:pyrroline-5-carboxylate reductase activity; P:proline biosynthetic process; P:oxidation-reduction process	metabolic
48	Female_wings	gene2192	LOC106111432	histone lysine demethylase PHF8-like	histone lysine demethylase PHF8-like|lysine-specific demethylase phf2-like	LOC106111432	XP_013148977.1	C:GO:0005634; F:GO:0008168; P:GO:0032259; F:GO:0046872	C:nucleus; F:methyltransferase activity; P:methylation; F:metal ion binding	cell cycle, transcription
49	Female_wings	gene2204	LOC106111296	calsyntenin-1	calsyntenin-1	LOC106111296	XP_013148775.1	F:GO:0005509; P:GO:0007156; C:GO:0016021	F:calcium ion binding; P:homophilic cell adhesion via plasma membrane adhesion molecules; C:integral component of membrane	transport
50	Female_wings	gene2287	LOC106111499	histone acetyltransferase KAT7-like	histone acetyltransferase KAT7-like	LOC106111499	XP_013149071.1	F:GO:0004402; C:GO:0005634; P:GO:0006355; F:GO:0008270; C:GO:0016021; P:GO:0016573	F:histone acetyltransferase activity; C:nucleus; P:regulation of transcription, DNA-templated; F:zinc ion binding; C:integral component of membrane; P:histone acetylation	chromatin organization, cell division, DNA replication, transcription
51	Female_wings	gene2493	LOC106111868	uncharacterized LOC106111868	uncharacterized protein LOC106111868	LOC106111868	XP_013149487.1	F:GO:0005179; C:GO:0005576; P:GO:0010469	F:hormone activity; C:extracellular region; P:regulation of signaling receptor activity
52	Female_wings	gene254	LOC106111128	coronin-7	coronin-7	LOC106111128	XP_013148577.1	C:GO:0005794	C:Golgi apparatus	transport, golgi maintenance
53	Female_wings	gene2806	LOC106112023	myrosinase 1-like	myrosinase 1-like	LOC106112023	XP_013149707.1	F:GO:0004553; P:GO:0005975	F:hydrolase activity, hydrolyzing O-glycosyl compounds; P:carbohydrate metabolic process	metabolic
54	Female_wings	gene2968	LOC106099407	zinc finger protein 271-like	zinc finger protein 271-like|zinc finger protein 846-like	LOC106099407	XP_013133411.1	F:GO:0005488	F:binding	transcription, cell division
55	Female_wings	gene3137	LOC106099782	uncharacterized LOC106099782	uncharacterized protein LOC106099782	LOC106099782	XP_013133892.1
56	Female_wings	gene3217	LOC106099715	uncharacterized LOC106099715	uncharacterized protein LOC106099715	LOC106099715	XP_013133788.1	C:GO:0005634; P:GO:0006355; F:GO:0030374; F:GO:0046983; P:GO:1903508	C:nucleus; P:regulation of transcription, DNA-templated; F:nuclear receptor transcription coactivator activity; F:protein dimerization activity; P:positive regulation of nucleic acid-templated transcription
57	Female_wings	gene3225	LOC106099447	cullin-3-B-like	cullin-3-B-like	LOC106099447	XP_013133459.1	P:GO:0006511; C:GO:0031461; F:GO:0031625	P:ubiquitin-dependent protein catabolic process; C:cullin-RING ubiquitin ligase complex; F:ubiquitin protein ligase binding	proteolysis
58	Female_wings	gene3239	LOC106099642	transmembrane protein 164	transmembrane protein 164	LOC106099642	XP_013133695.1	C:GO:0016021	C:integral component of membrane
59	Female_wings	gene3270	LOC106099509	chromodomain-helicase-DNA-binding protein 7	chromodomain-helicase-DNA-binding protein 7	LOC106099509	XP_013133526.1	F:GO:0003677; F:GO:0004386; F:GO:0005524; C:GO:0005634	F:DNA binding; F:helicase activity; F:ATP binding; C:nucleus	transcription
60	Female_wings	gene3366	LOC106099620	transformation/transcription domain-associated protein	transformation/transcription domain-associated protein	LOC106099620	XP_013133665.1			transcription, cell cycle
61	Female_wings	gene3630	LOC106100149	uncharacterized LOC106100149	uncharacterized protein LOC106100149	LOC106100149	XP_013134347.1	F:GO:0008168; P:GO:0032259; F:GO:0046872	F:methyltransferase activity; P:methylation; F:metal ion binding
62	Female_wings	gene370	LOC106099778	zinc finger Y-chromosomal protein 2-like	zinc finger Y-chromosomal protein 2-like	LOC106099778	XP_013133888.1	F:GO:0000981; F:GO:0003676; P:GO:0006357; P:GO:0040034	F:DNA-binding transcription factor activity, RNA polymerase II-specific; F:nucleic acid binding; P:regulation of transcription by RNA polymerase II; P:regulation of development, heterochronic	transcription
63	Female_wings	gene3903	LOC106100625	RING-box protein 2	RING-box protein 2	LOC106100625	XP_013135014.1	F:GO:0008270	F:zinc ion binding	proteolysis, cell death
64	Female_wings	gene407	LOC106099935	thioredoxin-related transmembrane protein 1-like	thioredoxin-related transmembrane protein 1-like	LOC106099935	XP_013134085.1	C:GO:0005623; C:GO:0016021; P:GO:0045454	C:cell; C:integral component of membrane; P:cell redox homeostasis	redox homeostasis
65	Female_wings	gene4072	LOC106100572	glycosaminoglycan xylosylkinase	glycosaminoglycan xylosylkinase	LOC106100572	XP_013134917.1	F:GO:0016301; P:GO:0016310	F:kinase activity; P:phosphorylation	metabolic
66	Female_wings	gene4171	LOC106100365	pericentriolar material 1 protein	LOW QUALITY PROTEIN: pericentriolar material 1 protein	LOC106100365	XP_013134647.1	C:GO:0000178; C:GO:0005813; P:GO:0006396; P:GO:0006401; P:GO:0034454; P:GO:0060271; P:GO:0071539	C:exosome (RNase complex); C:centrosome; P:RNA processing; P:RNA catabolic process; P:microtubule anchoring at centrosome; P:cilium assembly; P:protein localization to centrosome	Cell division
67	Female_wings	gene4478	LOC106101169	RUN and FYVE domain-containing protein 1-like	RUN and FYVE domain-containing protein 1-like	LOC106101169	XP_013135765.1	F:GO:0046872	F:metal ion binding	signaling, transport
68	Female_wings	gene45	LOC106104440	uncharacterized LOC106104440	uncharacterized protein LOC106104440	LOC106104440	XP_013140327.1
69	Female_wings	gene4506	LOC106101027	F-box only protein 11	F-box only protein 11	LOC106101027	XP_013135548.1	C:GO:0000151; F:GO:0008270; P:GO:0016567	C:ubiquitin ligase complex; F:zinc ion binding; P:protein ubiquitination	proteolysis, signaling, cell cycle
70	Female_wings	gene4586	LOC106101161	metastasis-associated protein MTA3	metastasis-associated protein MTA3	LOC106101161	XP_013135749.1	F:GO:0003682; C:GO:0005634; P:GO:0006355; F:GO:0008270; F:GO:0043565	F:chromatin binding; C:nucleus; P:regulation of transcription, DNA-templated; F:zinc ion binding; F:sequence-specific DNA binding	transcription
71	Female_wings	gene4678	LOC106101230	segment polarity protein dishevelled homolog DVL-3	segment polarity protein dishevelled homolog DVL-3	LOC106101230	XP_013135842.1	P:GO:0016055; P:GO:0035556	P:Wnt signaling pathway; P:intracellular signal transduction	signaling, wnt pathway
72	Female_wings	gene4832	LOC106101365	protein daughterless	protein daughterless|transcription factor 12	LOC106101365	XP_013136010.1			Achaete-scute complex, transcription, sex determination
73	Female_wings	gene4894	LOC106101440	1-phosphatidylinositol 4,5-bisphosphate phosphodiesterase	LOW QUALITY PROTEIN: 1-phosphatidylinositol 4,5-bisphosphate phosphodiesterase	LOC106101440	XP_013136131.1	F:GO:0004435; F:GO:0005509; P:GO:0016042; P:GO:0035556	F:phosphatidylinositol phospholipase C activity; F:calcium ion binding; P:lipid catabolic process; P:intracellular signal transduction	signaling, cytoskeleton organization, cell migration
74	Female_wings	gene495	LOC106101242	protocadherin-like wing polarity protein stan	protocadherin-like wing polarity protein stan	LOC106101242	XP_013135862.1	F:GO:0004930; F:GO:0005509; C:GO:0005886; P:GO:0007156; P:GO:0007166; P:GO:0007186; C:GO:0016021	F:G protein-coupled receptor activity; F:calcium ion binding; C:plasma membrane; P:homophilic cell adhesion via plasma membrane adhesion molecules; P:cell surface receptor signaling pathway; P:G protein-coupled receptor signaling pathway; C:integral component of membrane	Fz pathway, wing tissue polarity, cell adhesion
75	Female_wings	gene5000	LOC106101554	uncharacterized LOC106101554	uncharacterized protein LOC106101554	LOC106101554	XP_013136258.1	F:GO:0046872; C:GO:0071564	F:metal ion binding; C:npBAF complex
76	Female_wings	gene5101	LOC106101720	uncharacterized LOC106101720	uncharacterized protein LOC106101720	LOC106101720	XP_013136493.1	C:GO:0016021	C:integral component of membrane
77	Female_wings	gene518	LOC106100867	protein FAM32A	protein FAM32A	LOC106100867	XP_013135388.1			cell cycle, cell division
78	Female_wings	gene5259	LOC106101829	isochorismatase domain-containing protein 1-like	isochorismatase domain-containing protein 1-like	LOC106101829	XP_013136621.1	F:GO:0003824	F:catalytic activity
79	Female_wings	gene5336	LOC106101817	synaptic vesicle glycoprotein 2C-like	synaptic vesicle glycoprotein 2C-like	LOC106101817	XP_013136609.1	C:GO:0016021; P:GO:0055085	C:integral component of membrane; P:transmembrane transport	vesicle function
80	Female_wings	gene5607	LOC106102305	uncharacterized LOC106102305	uncharacterized protein LOC106102305	LOC106102305	XP_013137183.1
81	Female_wings	gene5844	LOC106102176	cyclin-dependent-like kinase 5	cyclin-dependent-like kinase 5	LOC106102176	XP_013137041.1	F:GO:0004693; F:GO:0005524; C:GO:0005634; C:GO:0005829; P:GO:0006468; P:GO:0007409; C:GO:0045202; P:GO:0048489; P:GO:0051301; P:GO:0051402; P:GO:0051726	F:cyclin-dependent protein serine/threonine kinase activity; F:ATP binding; C:nucleus; C:cytosol; P:protein phosphorylation; P:axonogenesis; C:synapse; P:synaptic vesicle transport; P:cell division; P:neuron apoptotic process; P:regulation of cell cycle	signaling, cell death, cell cycle
82	Female_wings	gene5876	LOC106102132	zinc finger protein 609-like	zinc finger protein 609-like	LOC106102132	XP_013136996.1	F:GO:0003676	F:nucleic acid binding	transcription
83	Female_wings	gene5877	LOC106102226	uncharacterized LOC106102226		NA	NA	NA	NA
84	Female_wings	gene590	LOC106100654	uncharacterized LOC106100654	uncharacterized protein LOC106100654	LOC106100654	XP_013135063.1
85	Female_wings	gene6004	LOC106102734	splicing factor 1	splicing factor 1	LOC106102734	XP_013137742.1	P:GO:0000398; F:GO:0008270; F:GO:0045131	P:mRNA splicing, via spliceosome; F:zinc ion binding; F:pre-mRNA branch point binding	splicing
86	Female_wings	gene6012	LOC106102667	peptidyl-prolyl cis-trans isomerase D-like	peptidyl-prolyl cis-trans isomerase 7-like|peptidyl-prolyl cis-trans isomerase CYP19-2-like|peptidyl-prolyl cis-trans isomerase D-like	LOC106102667	XP_013137667.1	P:GO:0000413; F:GO:0003755; C:GO:0016021	P:protein peptidyl-prolyl isomerization; F:peptidyl-prolyl cis-trans isomerase activity; C:integral component of membrane	co-chaperone, DNA-binding
87	Female_wings	gene6325	LOC106102938	isocitrate dehydrogenase [NAD] subunit beta, mitochondrial	isocitrate dehydrogenase [NAD] subunit beta, mitochondrial	LOC106102938	XP_013138013.1	F:GO:0000287; F:GO:0004449; C:GO:0005739; P:GO:0006099; F:GO:0051287	F:magnesium ion binding; F:isocitrate dehydrogenase (NAD+) activity; C:mitochondrion; P:tricarboxylic acid cycle; F:NAD binding	metabolic
88	Female_wings	gene634	LOC106102765	polyhomeotic-proximal chromatin protein-like	polyhomeotic-proximal chromatin protein-like	LOC106102765	XP_013137798.1			transcription, homeotic gene expression, chromatin organization
89	Female_wings	gene639	LOC106103131	nuclear hormone receptor FTZ-F1-like	nuclear hormone receptor FTZ-F1-like	LOC106103131	XP_013138256.1	F:GO:0003700; F:GO:0003707; C:GO:0005634; P:GO:0006355; F:GO:0008270; P:GO:0043401; F:GO:0043565	F:DNA-binding transcription factor activity; F:steroid hormone receptor activity; C:nucleus; P:regulation of transcription, DNA-templated; F:zinc ion binding; P:steroid hormone mediated signaling pathway; F:sequence-specific DNA binding	signaling, DNA binding, ftz co-factor
90	Female_wings	gene646	LOC106103180	protein daughter of sevenless	GRB2-associated-binding protein 1|protein daughter of sevenless|uncharacterized protein LOC106103180	LOC106103180	XP_013138322.1			signaling, wing development
91	Female_wings	gene6467	LOC106103143	uncharacterized LOC106103143	uncharacterized protein LOC106103143	LOC106103143	XP_013138265.1	P:GO:0006508; F:GO:0008233; P:GO:0042981; F:GO:0043531	P:proteolysis; F:peptidase activity; P:regulation of apoptotic process; F:ADP binding
92	Female_wings	gene6526	LOC106103169	retinaldehyde-binding protein 1-like	retinaldehyde-binding protein 1-like|retinaldehyde-binding related protein	LOC106103169	XP_013138309.1			photoreception
93	Female_wings	gene6571	LOC106103216	heme oxygenase 1	heme oxygenase 1	LOC106103216	XP_013138362.1	F:GO:0004392; P:GO:0006788; C:GO:0016021; F:GO:0046872	F:heme oxygenase (decyclizing) activity; P:heme oxidation; C:integral component of membrane; F:metal ion binding	cell death, cell proliferation
94	Female_wings	gene6584	LOC106103200	protein lingerer-like	protein lingerer-like	LOC106103200	XP_013138343.1			courtship, copulation
95	Female_wings	gene6944	LOC106103777	uncharacterized LOC106103777	uncharacterized protein LOC106103777	LOC106103777	XP_013139105.1
96	Female_wings	gene7103	LOC106103719	bone morphogenetic protein 1	bone morphogenetic protein 1	LOC106103719	XP_013139010.1	F:GO:0004222; F:GO:0005509; P:GO:0006508; F:GO:0008270	F:metalloendopeptidase activity; F:calcium ion binding; P:proteolysis; F:zinc ion binding	dorso-ventral patterning, proteolysis
97	Female_wings	gene7207	LOC106103883	dynein heavy chain 1, axonemal-like	dynein heavy chain 1, axonemal-like	LOC106103883	XP_013139249.1	P:GO:0003341; F:GO:0003777; F:GO:0005524; C:GO:0005858; F:GO:0016887	P:cilium movement; F:microtubule motor activity; F:ATP binding; C:axonemal dynein complex; F:ATPase activity	cell motility
98	Female_wings	gene7361	LOC106104289	regulator of gene activity	regulator of gene activity	LOC106104289	XP_013139750.1	C:GO:0005634; P:GO:0006355; C:GO:0030015	C:nucleus; P:regulation of transcription, DNA-templated; C:CCR4-NOT core complex
99	Female_wings	gene7388	LOC106104247	GATA zinc finger domain-containing protein 14	GATA zinc finger domain-containing protein 14	LOC106104247	XP_013139683.1	F:GO:0016874	F:ligase activity	DNA binding
100	Female_wings	gene7430	LOC106104038	HEAT repeat-containing protein 5B-like	HEAT repeat-containing protein 5B-like	LOC106104038	XP_013139429.1			transport
101	Female_wings	gene7629	LOC106104332	ubiquitin carboxyl-terminal hydrolase 34	ubiquitin carboxyl-terminal hydrolase 34	LOC106104332	XP_013139809.1	P:GO:0006511; P:GO:0016579; F:GO:0036459	P:ubiquitin-dependent protein catabolic process; P:protein deubiquitination; F:thiol-dependent ubiquitinyl hydrolase activity	proteolysis
102	Female_wings	gene7905	LOC106104531	leucine-rich repeat-containing protein 16A-like	leucine-rich repeat-containing protein 16A-like	LOC106104531	XP_013140062.1	C:GO:0030027; P:GO:0030335; P:GO:0051638; P:GO:1902745; P:GO:2000813	C:lamellipodium; P:positive regulation of cell migration; P:barbed-end actin filament uncapping; P:positive regulation of lamellipodium organization; P:negative regulation of barbed-end actin filament capping	cell motility, cytoskeletal organization
103	Female_wings	gene8022	LOC106104825	ejaculatory bulb-specific protein 3-like	ejaculatory bulb-specific protein 3-like	LOC106104825	XP_013140454.1			copulation
104	Female_wings	gene8025	LOC106104714	uncharacterized LOC106104714	uncharacterized protein LOC106104714	LOC106104714	XP_013140296.1	F:GO:0003682; C:GO:0005634; F:GO:0018024; P:GO:0034968; F:GO:0046872	F:chromatin binding; C:nucleus; F:histone-lysine N-methyltransferase activity; P:histone lysine methylation; F:metal ion binding
105	Female_wings	gene821	LOC106104448	chromodomain-helicase-DNA-binding protein Mi-2 homolog	chromodomain-helicase-DNA-binding protein Mi-2 homolog	LOC106104448	XP_013139962.1	F:GO:0003677; F:GO:0004386; F:GO:0005524; P:GO:0006325; P:GO:0007051; P:GO:0007098; C:GO:0016581; F:GO:0046872	F:DNA binding; F:helicase activity; F:ATP binding; P:chromatin organization; P:spindle organization; P:centrosome cycle; C:NuRD complex; F:metal ion binding	transcription, homeotic gene expression, development
106	Female_wings	gene8379	LOC106105070	ralBP1-associated Eps domain-containing protein 1	ralBP1-associated Eps domain-containing protein 1	LOC106105070	XP_013140749.1	F:GO:0005509	F:calcium ion binding	signaling
107	Female_wings	gene8464	LOC106105177	uncharacterized LOC106105177	uncharacterized protein LOC106105177	LOC106105177	XP_013140883.1
108	Female_wings	gene8484	LOC106105081	histone acetyltransferase KAT6B-like	histone acetyltransferase KAT6B-like	LOC106105081	XP_013140761.1	C:GO:0000786; F:GO:0003677; F:GO:0004402; C:GO:0005634; P:GO:0006334; P:GO:0006355; P:GO:0016573; F:GO:0046872	C:nucleosome; F:DNA binding; F:histone acetyltransferase activity; C:nucleus; P:nucleosome assembly; P:regulation of transcription, DNA-templated; P:histone acetylation; F:metal ion binding	transcription
109	Female_wings	gene8583	LOC106105544	glycine dehydrogenase (decarboxylating), mitochondrial	glycine dehydrogenase (decarboxylating), mitochondrial	LOC106105544	XP_013141375.1	F:GO:0004375; C:GO:0005739; P:GO:0006546; F:GO:0016829; P:GO:0055114	F:glycine dehydrogenase (decarboxylating) activity; C:mitochondrion; P:glycine catabolic process; F:lyase activity; P:oxidation-reduction process	signaling, metabolic
110	Female_wings	gene8811	LOC106105527	GDP-D-glucose phosphorylase 1	GDP-D-glucose phosphorylase 1	LOC106105527	XP_013141347.1	F:GO:0080048	F:GDP-D-glucose phosphorylase activity	metabolic
111	Female_wings	gene8964	LOC106105720	serum response factor homolog	serum response factor homolog	LOC106105720	XP_013141601.1	F:GO:0000981; F:GO:0000987; C:GO:0005634; P:GO:0045944; F:GO:0046983	F:DNA-binding transcription factor activity, RNA polymerase II-specific; F:proximal promoter sequence-specific DNA binding; C:nucleus; P:positive regulation of transcription by RNA polymerase II; F:protein dimerization activity	intervien tissue formation in wing, tracheal formation and maintenance
112	Female_wings	gene9016	LOC106105811	delta-1-pyrroline-5-carboxylate synthase	delta-1-pyrroline-5-carboxylate synthase	LOC106105811	XP_013141716.1	F:GO:0004349; F:GO:0004350; F:GO:0005524; C:GO:0005739; P:GO:0016310; P:GO:0055114; P:GO:0055129	F:glutamate 5-kinase activity; F:glutamate-5-semialdehyde dehydrogenase activity; F:ATP binding; C:mitochondrion; P:phosphorylation; P:oxidation-reduction process; P:L-proline biosynthetic process	metabolic
113	Female_wings	gene9033	LOC106105750	slit homolog 3 protein-like	slit homolog 3 protein-like	LOC106105750	XP_013141639.1	P:GO:0007165; C:GO:0016021	P:signal transduction; C:integral component of membrane	cell migration, cell differentiation
114	Female_wings	gene9297	LOC106106113	protein phosphatase PP2A 55 kDa regulatory subunit	protein phosphatase PP2A 55 kDa regulatory subunit|serine/threonine-protein phosphatase 2A 55 kDa regulatory subunit B alpha isoform	LOC106106113	XP_013142099.1			signaling
115	Female_wings	gene9455	LOC106106282	heterogeneous nuclear ribonucleoprotein R-like	heterogeneous nuclear ribonucleoprotein R-like	LOC106106282	XP_013142288.1	F:GO:0003723	F:RNA binding	transcription
116	Female_wings	gene9515	LOC106106212	collagen alpha-1(XIII) chain	collagen alpha-1(XIII) chain	LOC106106212	XP_013142215.1	C:GO:0005581	C:collagen trimer	cell adhesion, tissue remodelling
117	Female_wings	gene9588	LOC106106770	lipase member H-B-like	lipase member H-B-like	LOC106106770	XP_013142878.1	C:GO:0005576; F:GO:0052689	C:extracellular region; F:carboxylic ester hydrolase activity	metabolic, signaling
118	Female_wings	gene9816	LOC106106487	WD repeat and FYVE domain-containing protein 3-like	WD repeat and FYVE domain-containing protein 3-like	LOC106106487	XP_013142522.1	F:GO:0046872	F:metal ion binding	autophagy, signaling
119	Female_wings	gene9898	LOC106106638	C-terminal-binding protein	C-terminal-binding protein	LOC106106638	XP_013142705.1	F:GO:0016616; F:GO:0051287; P:GO:0055114	F:oxidoreductase activity, acting on the CH-OH group of donors, NAD or NADP as acceptor; F:NAD binding; P:oxidation-reduction process	transcription, transport, cell differentiation
120	Female_wings	gene9924	LOC106106783	cytochrome P450 3A19-like	cytochrome P450 3A19-like	LOC106106783	XP_013142896.1	F:GO:0004497; F:GO:0005506; C:GO:0016020; F:GO:0016705; F:GO:0020037; P:GO:0055114	F:monooxygenase activity; F:iron ion binding; C:membrane; F:oxidoreductase activity, acting on paired donors, with incorporation or reduction of molecular oxygen; F:heme binding; P:oxidation-reduction process	metabolic
121	Female_Abdomen	gene10184	LOC106107175	dual specificity mitogen-activated protein kinase kinase 4-like	dual specificity mitogen-activated protein kinase kinase 4-like	LOC106107175	XP_013143361.1	F:GO:0004674; F:GO:0005524; P:GO:0006468	F:protein serine/threonine kinase activity; F:ATP binding; P:protein phosphorylation	signaling, cell death
122	Female_Abdomen	gene10187	LOC106107174	glycine receptor subunit alphaZ1-like	glycine receptor subunit alphaZ1-like	LOC106107174	XP_013143359.1	F:GO:0004888; F:GO:0005230; C:GO:0005886; C:GO:0016021; P:GO:0034220	F:transmembrane signaling receptor activity; F:extracellular ligand-gated ion channel activity; C:plasma membrane; C:integral component of membrane; P:ion transmembrane transport	transport
123	Female_Abdomen	gene10504	LOC106107150	fatty acyl-CoA reductase 1	fatty acyl-CoA reductase 1	LOC106107150	XP_013143318.1	P:GO:0006629; C:GO:0016021; P:GO:0055114; F:GO:0080019; F:GO:0102965	P:lipid metabolic process; C:integral component of membrane; P:oxidation-reduction process; F:fatty-acyl-CoA reductase (alcohol-forming) activity; F:alcohol-forming fatty acyl-CoA reductase activity	metabolic
124	Female_Abdomen	gene10542	LOC106107203	synaptotagmin-7	synaptotagmin-7	LOC106107203	XP_013143408.1			calcium signaling, transport
125	Female_Abdomen	gene10943	LOC106107791	GTPase-activating Rap/Ran-GAP domain-like protein 3	GTPase-activating Rap/Ran-GAP domain-like protein 3	LOC106107791	XP_013144248.1	F:GO:0005096; P:GO:0043547; P:GO:0051056	F:GTPase activator activity; P:positive regulation of GTPase activity; P:regulation of small GTPase mediated signal transduction	signaling
126	Female_Abdomen	gene11323	LOC106108289	kinesin-like protein Klp68D	kinesin-like protein Klp68D	LOC106108289	XP_013144870.1	F:GO:0003777; F:GO:0005524; C:GO:0005874; P:GO:0007018; F:GO:0008017	F:microtubule motor activity; F:ATP binding; C:microtubule; P:microtubule-based movement; F:microtubule binding	transport, cytoskeletal organization
127	Female_Abdomen	gene1137	LOC106106972	uncharacterized LOC106106972	uncharacterized protein LOC106106972	LOC106106972	XP_013143092.1	C:GO:0016021	C:integral component of membrane
128	Female_Abdomen	gene11594	LOC106108555	uncharacterized LOC106108555	uncharacterized protein LOC106108555	LOC106108555	XP_013145211.1	C:GO:0016021	C:integral component of membrane
129	Female_Abdomen	gene11684	LOC106108676	uncharacterized LOC106108676		NA	NA	NA	NA
130	Female_Abdomen	gene12408	LOC106109220	allantoinase-like	allantoinase-like|allantoinase	LOC106109220	XP_013146084.1	P:GO:0000256; F:GO:0004038; C:GO:0005643; P:GO:0006913; F:GO:0008270; F:GO:0017056; F:GO:0050897	P:allantoin catabolic process; F:allantoinase activity; C:nuclear pore; P:nucleocytoplasmic transport; F:zinc ion binding; F:structural constituent of nuclear pore; F:cobalt ion binding	metabolic
131	Female_Abdomen	gene12608	LOC106109649	sphingosine kinase 1-like	sphingosine kinase 1-like	LOC106109649	XP_013146688.1	F:GO:0003951; P:GO:0016310	F:NAD+ kinase activity; P:phosphorylation	signaling
132	Female_Abdomen	gene1679	LOC106110828	protein smoothened	protein smoothened	LOC106110828	XP_013148204.1	F:GO:0004888; P:GO:0007224; P:GO:0007275; C:GO:0016021	F:transmembrane signaling receptor activity; P:smoothened signaling pathway; P:multicellular organism development; C:integral component of membrane	signaling, hh pathway
133	Female_Abdomen	gene3152	LOC106099438	E3 ubiquitin-protein ligase mib1	E3 ubiquitin-protein ligase mib1	LOC106099438	XP_013133451.1			proteolysis, notch pathway, cell death
134	Female_Abdomen	gene3328	LOC106099896	alpha-tocopherol transfer protein-like	alpha-tocopherol transfer protein-like	LOC106099896	XP_013134037.1			signaling, metabolic
135	Female_Abdomen	gene3419	LOC106099903	homeobox protein aristaless-like	homeobox protein aristaless-like	LOC106099903	XP_013134046.1	C:GO:0005634; P:GO:0006355; P:GO:0007275; F:GO:0043565	C:nucleus; P:regulation of transcription, DNA-templated; P:multicellular organism development; F:sequence-specific DNA binding	transcription, limb development
136	Female_Abdomen	gene3589	LOC106100204	uncharacterized LOC106100204	uncharacterized protein LOC106100204	LOC106100204	XP_013134432.1	F:GO:0016787	F:hydrolase activity
137	Female_Abdomen	gene4722	LOC106101269	protein abrupt	protein abrupt	LOC106101269	XP_013135888.1			transcription, development, muscle attachment, sensory cell formation, limb morphogenesis
138	Female_Abdomen	gene5585	LOC106102331	glutathione S-transferase 1, isoform D-like	glutathione S-transferase 1, isoform D-like|glutathione S transferase D8	LOC106102331	XP_013137221.1	F:GO:0004364	F:glutathione transferase activity	redox homeostasis
139	Female_Abdomen	gene5756	LOC106102443	proton-coupled folate transporter-like	proton-coupled folate transporter-like	LOC106102443	XP_013137380.1	C:GO:0016021; P:GO:0055085	C:integral component of membrane; P:transmembrane transport	transport, metabolic
140	Female_Abdomen	gene6037	LOC106102634	synaptic vesicle glycoprotein 2B-like	synaptic vesicle glycoprotein 2B-like	LOC106102634	XP_013137629.1	C:GO:0016021; F:GO:0016614; F:GO:0050660; P:GO:0055085; P:GO:0055114	C:integral component of membrane; F:oxidoreductase activity, acting on CH-OH group of donors; F:flavin adenine dinucleotide binding; P:transmembrane transport; P:oxidation-reduction process	vesicular secretion
141	Female_Abdomen	gene6513	LOC106103174	CCAAT/enhancer-binding protein-like	CCAAT/enhancer-binding protein-like	LOC106103174	XP_013138316.1	F:GO:0003700; P:GO:0006355	F:DNA-binding transcription factor activity; P:regulation of transcription, DNA-templated	transcription, adipogenesis, female reproduction
142	Female_Abdomen	gene7806	LOC106104571	uncharacterized LOC106104571	uncharacterized protein LOC106104571	LOC106104571	XP_013140100.1	C:GO:0016020; C:GO:0016021	C:membrane; C:integral component of membrane
143	Female_Abdomen	gene7910	LOC106104593	sperm-associated antigen 6-like	sperm-associated antigen 6-like	LOC106104593	XP_013140129.1			cell motility, cytoskeleton organization
144	Female_Abdomen	gene9109	LOC106105896	uncharacterized LOC106105896	uncharacterized protein LOC106105896	LOC106105896	XP_013141807.1
145	Female_Abdomen	gene9378	LOC106106263	angiotensin-converting enzyme-like	angiotensin-converting enzyme-like	LOC106106263	XP_013142267.1	F:GO:0004180; P:GO:0006508; F:GO:0008237; F:GO:0008241; C:GO:0016021; F:GO:0046872	F:carboxypeptidase activity; P:proteolysis; F:metallopeptidase activity; F:peptidyl-dipeptidase activity; C:integral component of membrane; F:metal ion binding	metabolic, signaling
146	Male_Abdomen	gene10120	LOC106106844	putative homeodomain transcription factor	putative homeodomain transcription factor	LOC106106844	XP_013142957.1	F:GO:0003677; C:GO:0016021	F:DNA binding; C:integral component of membrane	transcription
147	Male_Abdomen	gene10464	LOC106107285	gastrula zinc finger protein XlCGF57.1-like	gastrula zinc finger protein XlCGF57.1-like	LOC106107285	XP_013143534.1	F:GO:0003676	F:nucleic acid binding	DNA-binding
148	Male_Abdomen	gene10508	LOC106107149	fatty acyl-CoA reductase 1-like	fatty acyl-CoA reductase 1-like	LOC106107149	XP_013143317.1	P:GO:0006629; C:GO:0016021; P:GO:0055114; F:GO:0080019; F:GO:0102965	P:lipid metabolic process; C:integral component of membrane; P:oxidation-reduction process; F:fatty-acyl-CoA reductase (alcohol-forming) activity; F:alcohol-forming fatty acyl-CoA reductase activity	metabolic
149	Male_Abdomen	gene1071	LOC106109628	DNA replication ATP-dependent helicase/nuclease DNA2	DNA replication ATP-dependent helicase/nuclease DNA2	LOC106109628	XP_013146671.1	F:GO:0004386; F:GO:0017108; P:GO:0033567	F:helicase activity; F:5'-flap endonuclease activity; P:DNA replication, Okazaki fragment processing	DNA replication, DNA repair
150	Male_Abdomen	gene11558	LOC106108461	histone RNA hairpin-binding protein	histone RNA hairpin-binding protein	LOC106108461	XP_013145081.1	F:GO:0003729; C:GO:0005737; P:GO:0006398; F:GO:0008168; P:GO:0032259; P:GO:0051028; C:GO:0071204; F:GO:0071207	F:mRNA binding; C:cytoplasm; P:mRNA 3'-end processing by stem-loop binding and cleavage; F:methyltransferase activity; P:methylation; P:mRNA transport; C:histone pre-mRNA 3'end processing complex; F:histone pre-mRNA stem-loop binding	transcription, cell cycle
151	Male_Abdomen	gene11947	LOC106108895	protein singed wings 2	protein singed wings 2|leucine-rich repeat protein halfway	LOC106108895	XP_013145673.1			ecdysone pathway
152	Male_Abdomen	gene12349	LOC106109149	retinoic acid receptor RXR-like	retinoic acid receptor RXR-like	LOC106109149	XP_013146008.1	F:GO:0003700; C:GO:0005634; P:GO:0006355; F:GO:0008270; F:GO:0043565	F:DNA-binding transcription factor activity; C:nucleus; P:regulation of transcription, DNA-templated; F:zinc ion binding; F:sequence-specific DNA binding	signaling
153	Male_Abdomen	gene1241	LOC106109782	ATP-binding cassette sub-family A member 5-like	ATP-binding cassette sub-family A member 5-like	LOC106109782	XP_013146848.1	F:GO:0005524; C:GO:0016021; F:GO:0016887; F:GO:0042626; P:GO:0055085	F:ATP binding; C:integral component of membrane; F:ATPase activity; F:ATPase-coupled transmembrane transporter activity; P:transmembrane transport	transport
154	Male_Abdomen	gene12761	LOC106109795	uncharacterized LOC106109795	uncharacterized protein LOC106109795	LOC106109795	XP_013146862.1	C:GO:0016021; P:GO:0055085	C:integral component of membrane; P:transmembrane transport
155	Male_Abdomen	gene13050	LOC106110152	venom serine protease Bi-VSP-like	apolipoprotein(a)-like|venom serine protease Bi-VSP-like	LOC106110152	XP_013147325.1	F:GO:0004252; P:GO:0006508	F:serine-type endopeptidase activity; P:proteolysis	signaling, immune system pathway, melanin pathway
156	Male_Abdomen	gene2003	LOC106111049	zinc finger protein 93-like	zinc finger protein 93-like	LOC106111049	XP_013148468.1	F:GO:0003676	F:nucleic acid binding	transcription
157	Male_Abdomen	gene2712	LOC106111755	peroxidasin homolog	peroxidasin homolog	LOC106111755	XP_013149352.1			redox homeostasis, ECM formation
158	Male_Abdomen	gene277	LOC106111983	JNK-interacting protein 3	JNK-interacting protein 3	LOC106111983	XP_013149662.1	F:GO:0005078; P:GO:0043410	F:MAP-kinase scaffold activity; P:positive regulation of MAPK cascade	signaling, transport
159	Male_Abdomen	gene2775	LOC106111997	solute carrier family 22 member 4-like	solute carrier family 22 member 4-like	LOC106111997	XP_013149681.1	C:GO:0016021; F:GO:0022857; P:GO:0055085	C:integral component of membrane; F:transmembrane transporter activity; P:transmembrane transport	transport
160	Male_Abdomen	gene3480	LOC106099939	putative inorganic phosphate cotransporter	putative inorganic phosphate cotransporter	LOC106099939	XP_013134086.1	F:GO:0005215; C:GO:0016021; P:GO:0055085	F:transporter activity; C:integral component of membrane; P:transmembrane transport	transport
161	Male_Abdomen	gene3636	LOC106100140	uncharacterized LOC106100140	uncharacterized protein LOC106100140	LOC106100140	XP_013134337.1
162	Male_Abdomen	gene3730	LOC106100108	high mobility group protein HMGI-C-like	high mobility group protein HMGI-C-like	LOC106100108	XP_013134298.1	C:GO:0000785; F:GO:0003677; C:GO:0005634; P:GO:0006355	C:chromatin; F:DNA binding; C:nucleus; P:regulation of transcription, DNA-templated	transcription, chromatin reorganization
163	Male_Abdomen	gene39	LOC106102909	regulator of G-protein signaling 7-like	regulator of G-protein signaling 7-like	LOC106102909	XP_013138018.1	P:GO:0007165	P:signal transduction	signaling, transport
164	Male_Abdomen	gene4066	LOC106100799	WD repeat and HMG-box DNA-binding protein 1	WD repeat and HMG-box DNA-binding protein 1	LOC106100799	XP_013135279.1	F:GO:0003677	F:DNA binding	DNA replication
165	Male_Abdomen	gene4308	LOC106100611	high mobility group protein DSP1-like	high mobility group protein DSP1-like	LOC106100611	XP_013134995.1	F:GO:0003677; C:GO:0005634	F:DNA binding; C:nucleus	transcription
166	Male_Abdomen	gene4528	LOC106101138	DNA polymerase epsilon catalytic subunit A	DNA polymerase epsilon catalytic subunit A	LOC106101138	XP_013135720.1	F:GO:0000166; F:GO:0003677; F:GO:0003887; P:GO:0006260; P:GO:0006281; F:GO:0008270; C:GO:0008622; F:GO:0051539; P:GO:0071897	F:nucleotide binding; F:DNA binding; F:DNA-directed DNA polymerase activity; P:DNA replication; P:DNA repair; F:zinc ion binding; C:epsilon DNA polymerase complex; F:4 iron, 4 sulfur cluster binding; P:DNA biosynthetic process	DNA replication, DNA repair
167	Male_Abdomen	gene4891	LOC106101438	serine protease persephone-like	serine protease persephone-like	LOC106101438	XP_013136129.1	F:GO:0004252; P:GO:0006508	F:serine-type endopeptidase activity; P:proteolysis	immune system pathway, signaling
168	Male_Abdomen	gene5541	LOC106102194	uncharacterized LOC106102194	uncharacterized protein LOC106102194	LOC106102194	XP_013137060.1	P:GO:0051225; C:GO:0070652	P:spindle assembly; C:HAUS complex
169	Male_Abdomen	gene6072	LOC106102646	zinc finger protein 184-like	zinc finger protein 184-like	LOC106102646	XP_013137641.1	F:GO:0003676	F:nucleic acid binding	DNA-binding, trasncription
170	Male_Abdomen	gene6331	LOC106102940	DNA replication licensing factor Mcm6	DNA replication licensing factor Mcm6	LOC106102940	XP_013138015.1	F:GO:0003677; F:GO:0003678; F:GO:0005524; C:GO:0005634; P:GO:0006270; P:GO:0032508; C:GO:0042555	F:DNA binding; F:DNA helicase activity; F:ATP binding; C:nucleus; P:DNA replication initiation; P:DNA duplex unwinding; C:MCM complex	DNA replication
171	Male_Abdomen	gene6537	LOC106103171	N-acetyltransferase ESCO1	N-acetyltransferase ESCO1	LOC106103171	XP_013138311.1	F:GO:0016740	F:transferase activity	cell division, cell cycle
172	Male_Abdomen	gene6891	LOC106103740	protein timeless homolog	protein timeless homolog	LOC106103740	XP_013139047.1			DNA replication, circadian clock, DNA repair, cell morphogenesis
173	Male_Abdomen	gene6945	LOC106103631	poly(rC)-binding protein 3	poly(rC)-binding protein 3	LOC106103631	XP_013138872.1	F:GO:0003723	F:RNA binding	DNA-binding, trasncription
174	Male_Abdomen	gene7638	LOC106104343	DNA replication licensing factor mcm5	DNA replication licensing factor mcm5	LOC106104343	XP_013139827.1	F:GO:0003688; F:GO:0004386; F:GO:0005524; C:GO:0005634; P:GO:0006270; C:GO:0042555	F:DNA replication origin binding; F:helicase activity; F:ATP binding; C:nucleus; P:DNA replication initiation; C:MCM complex	DNA replication
175	Male_Abdomen	gene7814	LOC106104639	trimethylguanosine synthase	trimethylguanosine synthase	LOC106104639	XP_013140195.1	P:GO:0001510; F:GO:0008168; P:GO:0009452	P:RNA methylation; F:methyltransferase activity; P:7-methylguanosine RNA capping	transcription
176	Male_Abdomen	gene8268	LOC106105013	CD151 antigen-like	CD151 antigen-like	LOC106105013	XP_013140667.1	C:GO:0016021	C:integral component of membrane	cell adhesion, cell migration
177	Male_Abdomen	gene8300	LOC106105051	uncharacterized LOC106105051	uncharacterized protein LOC106105051	LOC106105051	XP_013140724.1
178	Male_Abdomen	gene8586	LOC106105487	serine/arginine repetitive matrix protein 1	serine/arginine repetitive matrix protein 1	LOC106105487	XP_013141276.1	P:GO:0006397	P:mRNA processing	splicing
179	Male_Abdomen	gene8695	LOC106105466	2-oxoglutarate dehydrogenase, mitochondrial	2-oxoglutarate dehydrogenase, mitochondrial	LOC106105466	XP_013141237.1			metabolic
180	Male_Abdomen	gene8956	LOC106105753	flocculation protein FLO11-like	flocculation protein FLO11-like|muscle M-line assembly protein unc-89-like	LOC106105753	XP_013141642.1			cell adhesion, development, biofilm formation
181	Male_Abdomen	gene9285	LOC106106112	myoneurin-like	myoneurin-like	LOC106106112	XP_013142098.1	F:GO:0003677; C:GO:0005634; F:GO:0008270	F:DNA binding; C:nucleus; F:zinc ion binding	DNA-binding, trasncription
182	Male_Abdomen	gene9484	LOC106106299	glutathione S-transferase 1, isoform D-like	glutathione S-transferase 1, isoform D-like	LOC106106299	XP_013142316.1	F:GO:0016740	F:transferase activity	redox homeostasis
183	Male_Abdomen	gene9487	LOC106106286	glutathione S-transferase 1, isoform D-like	glutathione S-transferase 1, isoform D-like|glutathione S-transferase 1-1-like	LOC106106286	XP_013142294.1	F:GO:0016740	F:transferase activity	redox homeostasis
184	Male_Abdomen	gene9622	LOC106106635	la-related protein 7	la-related protein 7	LOC106106635	XP_013142702.1	F:GO:0003723; C:GO:0005634; P:GO:0006396; C:GO:1990904	F:RNA binding; C:nucleus; P:RNA processing; C:ribonucleoprotein complex	transcription
185	Male_Abdomen	gene9983	LOC106107421	exocyst complex component 6	exocyst complex component 6	LOC106107421	XP_013143726.1	C:GO:0000145; P:GO:0006904	C:exocyst; P:vesicle docking involved in exocytosis	vesicle dynamics
186	Male_Wings	gene1088	LOC106108319	jmjC domain-containing histone demethylation protein 1	jmjC domain-containing histone demethylation protein 1
187	Male_Wings	gene11092	LOC106107831	retinal homeobox protein Rx1-like	retinal homeobox protein Rx1-like
188	Male_Wings	gene11712	LOC106108752	RNA polymerase-associated protein Rtf1-like	RNA polymerase-associated protein Rtf1-like
189	Male_Wings	gene11792	LOC106108847	Golgi pH regulator	Golgi pH regulator
190	Male_Wings	gene12151	LOC106109422	uncharacterized LOC106109422	uncharacterized protein LOC106109422
191	Male_Wings	gene12517	LOC106109573	zinc finger protein 43-like	zinc finger protein 43-like
192	Male_Wings	gene12986	LOC106110081	E3 ubiquitin-protein ligase MYCBP2-like	E3 ubiquitin-protein ligase MYCBP2-like
193	Male_Wings	gene12996	LOC106110082	period circadian protein	period circadian protein
194	Male_Wings	gene13085	LOC106110145	protein tipE	protein tipE
195	Male_Wings	gene2532	LOC106111974	uncharacterized LOC106111974	uncharacterized protein LOC106111974
196	Male_Wings	gene2859	LOC106112011	kinesin-like protein KIF21A	kinesin-like protein KIF21A
197	Male_Wings	gene3174	LOC106099843	probable nuclear hormone receptor HR38	probable nuclear hormone receptor HR38
198	Male_Wings	gene323	LOC106099635	carboxypeptidase B-like	carboxypeptidase B-like
199	Male_Wings	gene3359	LOC106099632	zinc finger protein Xfin-like	zinc finger protein Xfin-like
200	Male_Wings	gene3385	LOC106099746	L-threonine 3-dehydrogenase, mitochondrial	L-threonine 3-dehydrogenase, mitochondrial
201	Male_Wings	gene3541	LOC106100059	serine hydrolase-like protein 2	serine hydrolase-like protein 2
202	Male_Wings	gene3609	LOC106100074	elongation of very long chain fatty acids protein AAEL008004-like	elongation of very long chain fatty acids protein AAEL008004-like
203	Male_Wings	gene3625	LOC106100242	uncharacterized LOC106100242	uncharacterized protein LOC106100242
204	Male_Wings	gene3933	LOC106100669	carboxylesterase 1C	carboxylesterase 1C|neuroligin-4, X-linked
205	Male_Wings	gene4160	LOC106100706	soma ferritin-like	soma ferritin-like
206	Male_Wings	gene4254	LOC106100713	proton-coupled amino acid transporter 4-like	proton-coupled amino acid transporter 4-like
207	Male_Wings	gene4796	LOC106101411	uncharacterized LOC106101411	uncharacterized protein LOC106101411
208	Male_Wings	gene4801	LOC106101279	CLIP-associating protein-like	CLIP-associating protein-like
209	Male_Wings	gene4803	LOC106101363	CLIP-associating protein-like	CLIP-associating protein-like
210	Male_Wings	gene4804	LOC106101362	CLIP-associating protein-like	CLIP-associating protein-like
211	Male_Wings	gene526	LOC106101281	bifunctional heparan sulfate N-deacetylase/N-sulfotransferase	bifunctional heparan sulfate N-deacetylase/N-sulfotransferase
212	Male_Wings	gene5371	LOC106101992	aminoacylase-1-like	aminoacylase-1-like
213	Male_Wings	gene5383	LOC106102007	probable protein S-acyltransferase 23	probable protein S-acyltransferase 23
214	Male_Wings	gene5696	LOC106102088	follistatin-A	follistatin-A
215	Male_Wings	gene6008	LOC106102626	synaptic vesicle glycoprotein 2B-like	synaptic vesicle glycoprotein 2B-like
216	Male_Wings	gene630	LOC106102944	acetyl-coenzyme A synthetase	acetyl-coenzyme A synthetase
217	Male_Wings	gene7002	LOC106103696	SH3 domain-containing kinase-binding protein 1-like	SH3 domain-containing kinase-binding protein 1-like
218	Male_Wings	gene7207	LOC106103883	dynein heavy chain 1, axonemal-like	dynein heavy chain 1, axonemal-like
219	Male_Wings	gene7372	LOC106104249	endochitinase	endochitinase|chitinase 5
220	Male_Wings	gene790	LOC106105086	23 kDa integral membrane protein-like	23 kDa integral membrane protein-like
221	Male_Wings	gene7996	LOC106104791	protein sidekick-1-like	protein sidekick-1-like
222	Male_Wings	gene8004	LOC106104710	DENN domain-containing protein 4C	DENN domain-containing protein 4C
223	Male_Wings	gene8075	LOC106104914	DET1 homolog	DET1 homolog
224	Male_Wings	gene8112	LOC106104896	tumor necrosis factor, alpha-induced protein 8-like protein 2 A	tumor necrosis factor, alpha-induced protein 8-like protein 2 A
225	Male_Wings	gene8275	LOC106104996	protein scalloped	LOW QUALITY PROTEIN: protein scalloped
226	Male_Wings	gene8401	LOC106105121	beta-1,4-N-acetylgalactosaminyltransferase bre-4-like	beta-1,4-N-acetylgalactosaminyltransferase bre-4-like
227	Male_Wings	gene8508	LOC106105190	sialin	sialin
228	Male_Wings	gene8591	LOC106105314	substance-K receptor-like	substance-K receptor-like
229	Male_Wings	gene8842	LOC106105502	SH3 domain-containing RING finger protein 3-like	SH3 domain-containing RING finger protein 3-like
230	Male_Wings	gene9288	LOC106106089	facilitated trehalose transporter Tret1-2 homolog	facilitated trehalose transporter Tret1-2 homolog
231	Male_Wings	gene964	LOC106107911	uncharacterized LOC106107911	uncharacterized protein LOC106107911
232	Male_Wings	gene9959	LOC106107338	vacuolar protein sorting-associated protein 18 homolog	vacuolar protein sorting-associated protein 18 homolog
233	Male_Wings	gene9965	LOC106107253	TATA-binding protein-associated factor 172	TATA-binding protein-associated factor 172
